# Supplementary material for: Thermal acclimation of methanotrophs from the genus Methylobacter
Source: ISME J. 2023 Jan 18;17(4):502–13. doi: 10.1038/s41396-023-01363-7 (PMC10030640; doi:10.1038/s41396-023-01363-7)
Supplement: Supplementary file 2 — Supplementary dataset A [file 41396_2023_1363_MOESM2_ESM.xlsx]

## Sheet: Table A1
Table A1. Presence and relative abundances of Methylobacter-like 16S rRNA gene fragments in the Earth Microbiome Project (EMP) datasets.
EMP dataset					Presence of Methylobacter-like 16S rRNA gene fragments		Relative abundance of Methylobacter-like [%]
Dataset	EMPO 1a	EMPO 2a	EMPO 3a	# of samples	# of samples with Methylobacter-like	% of samples with Methylobacter-like	min	max	mean	SD
Total	-	-	-	23813	4052	17.0159	0.000817966	33.5981	1.22992	2.91987
	Host-associated	-	-	11357	52	0.457867	0.000949456	0.260981	0.0330876	0.0542677
		Plant	Plant rhizosphere	554	19	3.4296	0.000949456	0.0797601	0.0257239	0.0271884
	Free-living	-	-	12456	4000	32.113	0.000817966	33.5981	1.24548	2.93557
	Free-living	Saline	-	1364	179	13.1232	0.00140211	1.1912	0.104088	0.138923
	Free-living	Non-saline	-	11092	3821	34.4483	0.000817966	33.5981	1.29895	2.99276
	Free-living	Non-saline	Aerosol	85	5	5.88235	0.0848741	0.336998	0.212107	0.112253
			Water	4915	3014	61.3225	0.00142668	33.5981	1.4839	3.30779
			Sediment	544	331	60.8456	0.00155361	6.83696	0.654774	0.904044
			Surface	1271	124	9.7561	0.00228681	8.2378	0.478739	1.10503
			Soil	4277	347	8.11316	0.000817966	7.08157	0.615718	0.985122
a The EMP ontology (EMPO) classifies microbial environments on three levels (EMPO 1, 2, and 3).

## Sheet: Table A2
Table A2. Geographic distribution of Methylobacter-like 16S rRNA gene fragments in the Earth Microbiome Project (EMP) datasets summarized as depicted in Supplementary Figure S1.
Environment		Presence of Methylobacter-like 16S rRNA gene fragments
Map entry	EMPOa included	# of unique geographic locationsc	# of unique geographic locations with Methylobacter-like	% of unique geographic locations with Methylobacter-like
Freshwater	Water (non-saline) & Sediment (non-saline)	225	144	64
Soil	Soil (non-saline) & Plant rhizosphere	568	49	8.62676
Surface	Surface (non-saline)b	38	19	50
Saline	Saline	207	30	14.4928
Other	Host-associated (excl. Plant rhizosphere) & Aerosol	317	14	4.4164
a The EMP ontology (EMPO) classifies microbial environments on three levels (EMPO 1, 2, and 3).
b 83.87% of Surface (non-saline) samples that contained Methylobacter-like 16S rRNA gene fragments were derived from freshwater biofilms.
c The screened EMP datasets represented in total 1 294 unique geographic locations and 1 355 unique combinations of geographic location and environment. Methylobacter-like 16S rRNA gene fragments were present in 231 unique locations (17.85%) and 256 unique combinations of geographic location and environment (18.90%).

## Sheet: Table A3
Table A3. Presence and relative abundances of Methylobacter-like 16S rRNA gene fragments in the Earth Microbiome Project (EMP) datasets summarized as depicted in Supplementary Figure S1.
Environment		Presence of Methylobacter-like 16S rRNA gene fragments			Relative abundance of Methylobacter-like [%]
Map entry	EMPOa included	# of samples	# of samples with Methylobacter-like	% of samples with Methylobacter-like	min	max	mean	SD
Freshwater	Water (non-saline) & Sediment (non-saline)	5459	3345	61.275	0.00142668	33.5981	1.40185	3.16235
Soil	Soil (non-saline) & Plant rhizosphere	4831	366	7.57607	0.000817966	7.08157	0.58509	0.968072
Surface	Surface (non-saline)b	1271	124	9.7561	0.00228681	8.2378	0.478739	1.10503
Saline	Saline	1364	179	13.1232	0.00140211	1.1912	0.104088	0.138923
Other	Host-associated (excl. Plant rhizosphere) & Aerosol	10888	38	0.349008	0.00120238	0.336998	0.0603245	0.0927522
a The EMP ontology (EMPO) classifies microbial environments on three levels (EMPO 1, 2, and 3).
b 83.87% of Surface (non-saline) samples that contained Methylobacter-like 16S rRNA gene fragments were derived from freshwater biofilms.

## Sheet: Table A4
Table A4. Spearman rank correlations between relative abundances of Methylobacter-like 16S rRNA gene fragments and temperature (see Figure S1).
dataset	Temperature (<30°C)				Temperature (all data)
	n	% of all data	rho	p-value	n	rho	p-value
All environments	2650	99.7741	-0.115873	2.201e-09	2656	-0.117296	1.335e-09
Soil	64	100	-0.558763	1.599e-06	64	-0.558763	1.599e-06
Freshwater	2525	99.9209	-0.116656	4.125e-09	2527	-0.116313	4.518e-09
Surface	0	0	n.d.	n.d.	1	n.d.	n.d.
Saline	59	95.1613	-0.0568094	0.6691	62	-0.0835001	0.5188
Other	2	100	n.d.	n.d.	2	n.d.	n.d.
Significant correlations are highlighted in green.
