# Supplementary material for: Thermal acclimation of methanotrophs from the genus Methylobacter
Source: ISME J. 2023 Jan 18;17(4):502–13. doi: 10.1038/s41396-023-01363-7 (PMC10030640; doi:10.1038/s41396-023-01363-7)
Supplement: Supplementary file 3 — Supplementary dataset B [file 41396_2023_1363_MOESM3_ESM.xlsx]

## Sheet: Table B1
Supplementary table B1: Growth kinetics of M. tundripaludum SV96 at 8, 15, 21 and 27 °C. Data refer to the experiment in supplementary figure S2A.
First row-set of data shows raw OD600 measurements at different timepoints during the experiments at the different temperatures.
Second row-set shows how the specific growth rate is calculated from the linear slope of the natural logarithm of the optical density data.
Third row-set shows the specific growth rates and the associated dissolved CH4 concentrations as the basis for the model estimation.
Fourth row-set shows the model estimates and statistics as shown in figure S4
OD600 - optical density	8°C								15°C									21°C									27°C
mM CH4 dissolved	Hour	0	2	4	6.5			mM CH4 dissolved	Hour	0	2	4	6	8			mM CH4 dissolved	Hour	0	2	4	6.5	9			mM CH4 dissolved	Hour	0	2	4	6
0.00315879	Concentration 1	0.0278983	0.039	0.037	0.032			0.00293152	Concentration 1	0.0272577	0.042	0.03	0.036	0.035			0.00252904	Concentration 1	0.0340056	0.038	0.04	0.035	NA			0.00157217	Concentration 1	0.0323827	0.034	0.034	NA
0.00313837	Concentration 1	0.0278983	0.038	0.04	0.041			0.00290201	Concentration 1	0.0272577	0.045	0.041	0.038	0.041			0.00256598	Concentration 1	0.0340056	0.035	0.043	0.039	NA			0.00190376	Concentration 1	0.0323827	0.032	0.037	0.036
0.00313556	Concentration 1	0.0278983	0.037	0.044	0.04			0.00290709	Concentration 1	0.0272577	0.039	0.041	0.038	0.043			0.00263364	Concentration 1	0.0340056	0.037	0.041	0.037	NA			NA	Concentration 1	NA	NA	NA	NA
0.00922871	Concentration 2	0.0278983	0.042	0.041	0.045			0.00869461	Concentration 2	0.0272577	0.038	0.045	0.047	0.051			0.00769838	Concentration 2	0.0340056	0.041	0.043	0.041	NA			NA	Concentration 2	NA	NA	NA	NA
0.00948313	Concentration 2	0.0278983	0.035	0.043	0.042			0.00860072	Concentration 2	0.0272577	0.042	0.045	0.041	0.045			0.00772805	Concentration 2	0.0340056	0.034	0.04	0.044	NA			NA	Concentration 2	NA	NA	NA	NA
0.00918548	Concentration 2	0.0278983	0.04	0.046	0.04			0.00851664	Concentration 2	0.0272577	0.041	0.043	0.045	0.043			0.00775162	Concentration 2	0.0340056	0.038	0.043	0.042	NA			0.00564671	Concentration 2	0.0323827	0.041	0.037	NA
0.0226097	Concentration 3	0.0278983	0.035	0.037	0.041			0.0214812	Concentration 3	0.0272577	0.036	0.043	0.046	0.056			0.0190793	Concentration 3	0.0340056	0.039	0.045	0.046	NA			0.0136559	Concentration 3	0.0323827	0.036	0.037	0.043
0.0224607	Concentration 3	0.0278983	0.038	0.041	0.043			0.0213916	Concentration 3	0.0272577	0.039	0.043	0.051	0.051			0.0189621	Concentration 3	0.0340056	0.042	0.044	0.051	NA			0.0140711	Concentration 3	0.0323827	0.041	0.039	0.043
0.0225132	Concentration 3	0.0278983	0.038	0.041	0.041			0.0216366	Concentration 3	0.0272577	0.048	0.05	0.061	0.057			0.0193175	Concentration 3	0.0340056	0.044	0.049	0.046	NA			0.0140645	Concentration 3	0.0323827	0.039	0.04	0.039
0.0478377	Concentration 4	0.0278983	0.033	0.039	0.041			0.0440476	Concentration 4	0.0272577	0.037	0.049	0.045	0.059			0.0400992	Concentration 4	0.0340056	0.04	0.053	0.059	NA			0.0282522	Concentration 4	0.0323827	0.034	0.042	0.042
0.0467469	Concentration 4	0.0278983	0.035	0.042	0.043			0.0439109	Concentration 4	0.0272577	0.041	0.044	0.049	0.061			0.0402938	Concentration 4	0.0340056	0.043	0.056	0.055	NA			0.0278602	Concentration 4	0.0323827	0.037	0.042	0.041
0.0468962	Concentration 4	0.0278983	0.04	0.039	0.044			0.0433127	Concentration 4	0.0272577	0.035	0.049	0.054	0.062			0.0397169	Concentration 4	0.0340056	0.045	0.052	0.055	NA			0.0277811	Concentration 4	0.0323827	0.044	0.04	0.048
0.092502	Concentration 5	0.0278983	0.037	0.037	0.042			0.0851345	Concentration 5	0.0272577	0.036	0.048	0.048	0.06			0.0790181	Concentration 5	0.0340056	0.041	0.053	0.059	0.068			0.0556175	Concentration 5	0.0323827	0.047	0.039	0.039
0.0924856	Concentration 5	0.0278983	0.041	0.043	0.043			0.0866284	Concentration 5	0.0272577	0.033	0.046	0.056	0.06			0.0785566	Concentration 5	0.0340056	0.046	0.055	0.056	0.076			0.0552383	Concentration 5	0.0323827	0.039	0.041	0.046
0.0915118	Concentration 5	0.0278983	0.042	0.04	0.042			0.086194	Concentration 5	0.0272577	0.044	0.049	0.053	0.068			0.0793583	Concentration 5	0.0340056	0.045	0.05	0.055	0.074			0.0561164	Concentration 5	0.0323827	0.043	0.043	0.042
0.181109	Concentration 6	0.0278983	0.043	0.045	0.046			0.170777	Concentration 6	0.0272577	0.037	0.049	0.055	0.061			0.153877	Concentration 6	0.0340056	0.05	0.059	0.054	0.087			0.110472	Concentration 6	0.0323827	0.039	0.042	0.044
0.18694	Concentration 6	0.0278983	0.046	0.044	0.043			0.169963	Concentration 6	0.0272577	0.041	0.05	0.052	0.073			0.158231	Concentration 6	0.0340056	0.05	0.058	0.065	0.083			0.109709	Concentration 6	0.0323827	0.057	0.042	0.045
0.18023	Concentration 6	0.0278983	0.038	0.044	0.049			0.169092	Concentration 6	0.0272577	0.039	0.056	0.053	0.064			0.155165	Concentration 6	0.0340056	0.046	0.059	0.057	0.09			0.109431	Concentration 6	0.0323827	0.05	0.04	0.046
0.262134	Concentration 7	0.0278983	0.039	0.049	0.046			0.24315	Concentration 7	0.0272577	0.039	0.05	0.057	0.071			0.224726	Concentration 7	0.0340056	0.051	0.063	0.074	0.102			0.136274	Concentration 7	0.0323827	0.048	0.039	0.045
0.264446	Concentration 7	0.0278983	0.046	0.044	0.054			0.245202	Concentration 7	0.0272577	0.04	0.06	0.062	0.076			0.220658	Concentration 7	0.0340056	0.055	0.059	0.066	0.093			0.134842	Concentration 7	0.0323827	0.042	0.043	0.041
0.260156	Concentration 7	0.0278983	0.04	0.045	0.051			0.242477	Concentration 7	0.0272577	0.044	0.058	0.055	0.073			0.217475	Concentration 7	0.0340056	0.049	0.06	0.065	0.093			0.133406	Concentration 7	0.0323827	0.045	0.039	0.043
Natural logarithm of OD600 - optical density	8°C								15°C									21°C									27°C
mM CH4 dissolved	Hour	0	2	4	6.5		SLOPE (specific growth rate - Cell divisions per cell per hour)	mM CH4 dissolved	Hour	0	2	4	6	8		SLOPE (specific growth rate - Cell divisions per cell per hour)	mM CH4 dissolved	Hour	0	2	4	6.5	9		SLOPE (specific growth rate - Cell divisions per cell per hour)	mM CH4 dissolved	Hour	0	2	4	6		SLOPE (specific growth rate - Cell divisions per cell per hour)
0.00315879	Concentration 1	-3.57919	-3.24419	-3.29684	-3.44202		0.0143672	0.00293152	Concentration 1	-3.60242	-3.17009	-3.50656	-3.32424	-3.35241		0.0172938	0.00252904	Concentration 1	-3.38123	-3.27017	-3.21888	-3.35241	NA		0.00493326	0.00157217	Concentration 1	-3.43013	-3.38139	-3.38139	NA		0.012184
0.00313837	Concentration 1	-3.57919	-3.27017	-3.21888	-3.19418		0.0546426	0.00290201	Concentration 1	-3.60242	-3.10109	-3.19418	-3.27017	-3.19418		0.03237	0.00256598	Concentration 1	-3.38123	-3.35241	-3.14656	-3.24419	NA		0.0274031	0.00190376	Concentration 1	-3.43013	-3.44202	-3.29684	-3.32424		0.0333234
0.00313556	Concentration 1	-3.57919	-3.29684	-3.12357	-3.21888		0.055939	0.00290709	Concentration 1	-3.60242	-3.24419	-3.19418	-3.27017	-3.14656		0.0442878	0.00263364	Concentration 1	-3.38123	-3.29684	-3.19418	-3.29684	NA		0.0152473	NA	Concentration 1	NA	NA	NA	NA		NA
0.00922871	Concentration 2	-3.57919	-3.17009	-3.19418	-3.10109		0.0642681	0.00869461	Concentration 2	-3.60242	-3.27017	-3.10109	-3.05761	-2.97593		0.0732772	0.00769838	Concentration 2	-3.38123	-3.19418	-3.14656	-3.19418	NA		0.0270056	NA	Concentration 2	NA	NA	NA	NA		NA
0.00948313	Concentration 2	-3.57919	-3.35241	-3.14656	-3.17009		0.0648691	0.00860072	Concentration 2	-3.60242	-3.17009	-3.10109	-3.19418	-3.10109		0.0489279	0.00772805	Concentration 2	-3.38123	-3.38139	-3.21888	-3.12357	NA		0.0436381	NA	Concentration 2	NA	NA	NA	NA		NA
0.00918548	Concentration 2	-3.57919	-3.21888	-3.07911	-3.21888		0.0538339	0.00851664	Concentration 2	-3.60242	-3.19418	-3.14656	-3.10109	-3.14656		0.0502411	0.00775162	Concentration 2	-3.38123	-3.27017	-3.14656	-3.17009	NA		0.0341997	0.00564671	Concentration 2	-3.43013	-3.19418	-3.29684	NA		0.0333234
0.0226097	Concentration 3	-3.57919	-3.35241	-3.29684	-3.19418		0.0556906	0.0214812	Concentration 3	-3.60242	-3.32424	-3.14656	-3.07911	-2.8824		0.0842579	0.0190793	Concentration 3	-3.38123	-3.24419	-3.10109	-3.07911	NA		0.0478962	0.0136559	Concentration 3	-3.43013	-3.32424	-3.29684	-3.14656		0.0333234
0.0224607	Concentration 3	-3.57919	-3.27017	-3.19418	-3.14656		0.0625067	0.0213916	Concentration 3	-3.60242	-3.24419	-3.14656	-2.97593	-2.97593		0.0760623	0.0189621	Concentration 3	-3.38123	-3.17009	-3.12357	-2.97593	NA		0.0584713	0.0140711	Concentration 3	-3.43013	-3.19418	-3.24419	-3.14656		0.0464843
0.0225132	Concentration 3	-3.57919	-3.27017	-3.19418	-3.19418		0.0555744	0.0216366	Concentration 3	-3.60242	-3.03655	-2.99573	-2.79688	-2.8647		0.0857553	0.0193175	Concentration 3	-3.38123	-3.12357	-3.01593	-3.07911	NA		0.0452571	0.0140645	Concentration 3	-3.43013	-3.24419	-3.21888	-3.24419		0.0528137
0.0478377	Concentration 4	-3.57919	-3.41125	-3.24419	-3.19418		0.060532	0.0440476	Concentration 4	-3.60242	-3.29684	-3.01593	-3.10109	-2.83022		0.0870075	0.0400992	Concentration 4	-3.38123	-3.21888	-2.93746	-2.83022	NA		0.08907	0.0282522	Concentration 4	-3.43013	-3.38139	-3.17009	-3.17009		0.0650113
0.0467469	Concentration 4	-3.57919	-3.35241	-3.17009	-3.14656		0.0674061	0.0439109	Concentration 4	-3.60242	-3.19418	-3.12357	-3.01593	-2.79688		0.0894664	0.0402938	Concentration 4	-3.38123	-3.14656	-2.8824	-2.90042	NA		0.0774205	0.0278602	Concentration 4	-3.43013	-3.29684	-3.17009	-3.19418		0.0650113
0.0468962	Concentration 4	-3.57919	-3.21888	-3.24419	-3.12357		0.0614771	0.0433127	Concentration 4	-3.60242	-3.35241	-3.01593	-2.91877	-2.78062		0.103862	0.0397169	Concentration 4	-3.38123	-3.10109	-2.95651	-2.90042	NA		0.0724182	0.0277811	Concentration 4	-3.43013	-3.12357	-3.21888	-3.03655		0.0528137
0.092502	Concentration 5	-3.57919	-3.29684	-3.29684	-3.17009		0.056502	0.0851345	Concentration 5	-3.60242	-3.32424	-3.03655	-3.03655	-2.81341		0.0932851	0.0790181	Concentration 5	-3.38123	-3.19418	-2.93746	-2.83022	-2.68825		0.0768878	0.0556175	Concentration 5	-3.43013	-3.05761	-3.24419	-3.24419		0.0464843
0.0924856	Concentration 5	-3.57919	-3.19418	-3.14656	-3.14656		0.0606174	0.0866284	Concentration 5	-3.60242	-3.41125	-3.07911	-2.8824	-2.81341		0.105343	0.0785566	Concentration 5	-3.38123	-3.07911	-2.90042	-2.8824	-2.57702		0.0794898	0.0552383	Concentration 5	-3.43013	-3.24419	-3.19418	-3.07911		0.0589869
0.0915118	Concentration 5	-3.57919	-3.17009	-3.21888	-3.17009		0.0532942	0.086194	Concentration 5	-3.60242	-3.12357	-3.01593	-2.93746	-2.68825		0.100722	0.0793583	Concentration 5	-3.38123	-3.10109	-2.99573	-2.90042	-2.60369		0.0778001	0.0561164	Concentration 5	-3.43013	-3.14656	-3.14656	-3.17009		0.0708939
0.181109	Concentration 6	-3.57919	-3.14656	-3.10109	-3.07911		0.0698384	0.170777	Concentration 6	-3.60242	-3.29684	-3.01593	-2.90042	-2.79688		0.100375	0.153877	Concentration 6	-3.38123	-2.99573	-2.83022	-2.91877	-2.44185		0.0862314	0.110472	Concentration 6	-3.43013	-3.24419	-3.17009	-3.12357		0.0650113
0.18694	Concentration 6	-3.57919	-3.07911	-3.12357	-3.14656		0.055902	0.169963	Concentration 6	-3.60242	-3.19418	-2.99573	-2.95651	-2.6173		0.110396	0.158231	Concentration 6	-3.38123	-2.99573	-2.84731	-2.73337	-2.48891		0.090007	0.109709	Concentration 6	-3.43013	-2.8647	-3.17009	-3.10109		0.0650113
0.18023	Concentration 6	-3.57919	-3.27017	-3.12357	-3.01593		0.0841837	0.169092	Concentration 6	-3.60242	-3.24419	-2.8824	-2.93746	-2.74887		0.100691	0.155165	Concentration 6	-3.38123	-3.07911	-2.83022	-2.8647	-2.40795		0.0954846	0.109431	Concentration 6	-3.43013	-2.99573	-3.21888	-3.07911		0.0528137
0.262134	Concentration 7	-3.57919	-3.24419	-3.01593	-3.07911		0.0777891	0.24315	Concentration 7	-3.60242	-3.24419	-2.99573	-2.8647	-2.64508		0.114709	0.224726	Concentration 7	-3.38123	-2.97593	-2.76462	-2.60369	-2.28278		0.113309	0.136274	Concentration 7	-3.43013	-3.03655	-3.24419	-3.10109		0.0464843
0.264446	Concentration 7	-3.57919	-3.07911	-3.12357	-2.91877		0.0890566	0.245202	Concentration 7	-3.60242	-3.21888	-2.81341	-2.78062	-2.57702		0.124453	0.220658	Concentration 7	-3.38123	-2.90042	-2.83022	-2.7181	-2.37516		0.0967769	0.134842	Concentration 7	-3.43013	-3.17009	-3.14656	-3.19418		0.0708939
0.260156	Concentration 7	-3.57919	-3.21888	-3.10109	-2.97593		0.088366	0.242477	Concentration 7	-3.60242	-3.12357	-2.84731	-2.90042	-2.6173		0.10967	0.217475	Concentration 7	-3.38123	-3.01593	-2.81341	-2.73337	-2.37516		0.101246	0.133406	Concentration 7	-3.43013	-3.10109	-3.24419	-3.14656		0.0464843
						Mean	0.0706166								Mean	0.106627								Mean	0.0908037							Mean	0.0581182
						St.dev	0.0146073								St.dev	0.0093232								St.dev	0.0121729							St.dev	0.0103465
	8°C			15°C			21°C			27°C
	mM CH4 dissolved	Specific growth rate (Cell divisions per cell per hour)		mM CH4 dissolved	Specific growth rate (Cell divisions per cell per hour)		mM CH4 dissolved	Specific growth rate (Cell divisions per cell per hour)		mM CH4 dissolved	Specific growth rate (Cell divisions per cell per hour)
Concentration 1	0.00315879	0.0143672		0.00293152	0.0172938		0.00252904	0.00493326		0.00157217	0.012184
Concentration 1	0.00313837	0.0546426		0.00290201	0.03237		0.00256598	0.0274031		0.00190376	0.0333234
Concentration 1	0.00313556	0.055939		0.00290709	0.0442878		0.00263364	0.0152473		NA	NA
Concentration 2	0.00922871	0.0642681		0.00869461	0.0732772		0.00769838	0.0270056		NA	NA
Concentration 2	0.00948313	0.0648691		0.00860072	0.0489279		0.00772805	0.0436381		NA	NA
Concentration 2	0.00918548	0.0538339		0.00851664	0.0502411		0.00775162	0.0341997		0.00564671	0.0333234
Concentration 3	0.0226097	0.0556906		0.0214812	0.0842579		0.0190793	0.0478962		0.0136559	0.0333234
Concentration 3	0.0224607	0.0625067		0.0213916	0.0760623		0.0189621	0.0584713		0.0140711	0.0464843
Concentration 3	0.0225132	0.0555744		0.0216366	0.0857553		0.0193175	0.0452571		0.0140645	0.0528137
Concentration 4	0.0478377	0.060532		0.0440476	0.0870075		0.0400992	0.08907		0.0282522	0.0650113
Concentration 4	0.0467469	0.0674061		0.0439109	0.0894664		0.0402938	0.0774205		0.0278602	0.0650113
Concentration 4	0.0468962	0.0614771		0.0433127	0.103862		0.0397169	0.0724182		0.0277811	0.0528137
Concentration 5	0.092502	0.056502		0.0851345	0.0932851		0.0790181	0.0768878		0.0556175	0.0464843
Concentration 5	0.0924856	0.0606174		0.0866284	0.105343		0.0785566	0.0794898		0.0552383	0.0589869
Concentration 5	0.0915118	0.0532942		0.086194	0.100722		0.0793583	0.0778001		0.0561164	0.0708939
Concentration 6	0.181109	0.0698384		0.170777	0.100375		0.153877	0.0862314		0.110472	0.0650113
Concentration 6	0.18694	0.055902		0.169963	0.110396		0.158231	0.090007		0.109709	0.0650113
Concentration 6	0.18023	0.0841837		0.169092	0.100691		0.155165	0.0954846		0.109431	0.0528137
Concentration 7	0.262134	0.0777891		0.24315	0.114709		0.224726	0.113309		0.136274	0.0464843
Concentration 7	0.264446	0.0890566		0.245202	0.124453		0.220658	0.0967769		0.134842	0.0708939
Concentration 7	0.260156	0.088366		0.242477	0.10967		0.217475	0.101246		0.133406	0.0464843
	Estimate	Std. Error	P value	Estimate	Std. Error	P value	Estimate	Std. Error	P value	Estimate	Std. Error	P value
Km (half saturation constant)	0.0022	0.00094	0.032	0.0082	0.00124	2.5e-06	0.0171	0.00289	1.1e-05	0.003544	0.001459	0.0273
Vmax (rate at CH4 saturation)	0.0699	0.00384	1.7e-13	0.1128	0.00338	2e-16	0.10441	0.00438	1.3e-15	0.061197	0.003644	1.39e-11

## Sheet: Table B2
Supplementary table B2: CH4 oxidation kinetics of M. tundripaludum SV96 at 8, 15, 21 and 27 °C. Data refer to the experiment in supplementary figure S2A.
First row-set of data shows µmol CH4 at different timepoints during the experiments at the different temperatures. The mass of CH4 is here normalized to how much 108 cells would oxidize
Second row-set of data shows µmol CH4 at different timepoints during the experiments at the different temperatures.
Third row-set show the normalized CH4 oxidation rates and the associated dissolved CH4 concentrations as the basis for model estimation.
Fourth row-set shows the model estimates and statistics as also shown in figure S4
µmol CH4 - oxidation adjusted to 108 cells-1	8°C								15°C								21°C								27°C
mM CH4 dissolved	Hours	0	2	4	6.5	SLOPE (µmol CH4 oxidized per 108 cells per hour)	R2	mM CH4 dissolved	Hours	0	2	4	6	SLOPE (µmol CH4 oxidized per 108 cells per hour)	R2	mM CH4 dissolved	Hours	0	2	4	6.5	SLOPE (µmol CH4 oxidized per 108 cells per hour)	R2	mM CH4 dissolved	Hours	0	2	4	6	8	SLOPE (µmol CH4 oxidized per 108 cells per hour)	R2
0.00315879	Concentration 1	6.96385	6.9135	6.87675	6.82356	-0.0212633	0.996766	0.00293152	Concentration 1	7.41161	7.35836	7.31681	7.24288	-0.0273871	0.986585	0.00252904	Concentration 1	7.15431	7.10042	7.05996	7.01715	-0.0209102	0.988528	0.00157217	Concentration 1	4.83354	4.80958	4.78033	4.76556	NA	-0.0116587	0.961866
0.00313837	Concentration 1	6.91885	6.88807	6.81906	6.78335	-0.0219939	0.969739	0.00290201	Concentration 1	7.337	7.28794	7.25174	7.1842	-0.0247301	0.985262	0.00256598	Concentration 1	7.25879	7.18704	7.15553	7.11705	-0.0210463	0.949389	0.00190376	Concentration 1	5.853	5.825	5.77951	5.76845	NA	-0.0149578	0.933201
0.00313556	Concentration 1	6.91265	6.86144	6.82008	6.75751	-0.0235886	0.99856	0.00290709	Concentration 1	7.34984	7.29328	7.25755	7.19665	-0.0247663	0.991074	0.00263364	Concentration 1	7.45021	7.38223	7.34028	7.29356	-0.0236516	0.977966	0.00191764	Concentration 1	5.89567	5.87012	5.81451	5.79012	NA	-0.0186122	0.964842
0.00922871	Concentration 2	20.3456	20.2076	20.1075	20.0253	-0.0489082	0.971693	0.00869461	Concentration 2	21.9821	21.8079	21.6708	21.5358	-0.0738066	0.995929	0.00769838	Concentration 2	21.7776	21.642	21.5399	21.3806	-0.0601763	0.997697	0.00570933	Concentration 2	17.553	17.4752	17.3709	17.3005	NA	-0.0430894	0.980591
0.00948313	Concentration 2	20.9065	20.7758	20.6286	20.5186	-0.060597	0.98833	0.00860072	Concentration 2	21.7448	21.6257	21.4708	21.3072	-0.0733762	0.99509	0.00772805	Concentration 2	21.8616	21.6862	21.6133	21.4799	-0.0564186	0.971801	0.00571015	Concentration 2	17.5555	17.4801	17.3601	17.2744	NA	-0.0481765	0.986665
0.00918548	Concentration 2	20.2503	20.135	20.0385	19.9148	-0.0512314	0.998453	0.00851664	Concentration 2	21.5322	21.3965	21.2745	21.1336	-0.0658911	0.9993	0.00775162	Concentration 2	21.9283	21.7535	21.6782	21.5495	-0.0560848	0.971294	0.00564671	Concentration 2	17.3605	17.2691	17.1765	17.097	NA	-0.0441539	0.989351
0.0226097	Concentration 3	49.8452	49.5836	49.2669	49.0549	-0.12417	0.98459	0.0214812	Concentration 3	54.3098	53.9614	53.6328	53.2876	-0.169764	0.999881	0.0190793	Concentration 3	53.9727	53.6775	53.5155	53.2943	-0.10168	0.979974	0.0136559	Concentration 3	41.9844	41.9001	41.7125	41.5404	NA	-0.0759794	0.987713
0.0224607	Concentration 3	49.5167	49.2312	48.9995	48.7537	-0.11671	0.992412	0.0213916	Concentration 3	54.0833	53.7923	53.4684	53.1529	-0.155748	0.999516	0.0189621	Concentration 3	53.6412	53.3739	53.1336	52.8724	-0.118099	0.996699	0.0140711	Concentration 3	43.2608	43.1952	43.0249	42.8627	NA	-0.0682406	0.976484
0.0225132	Concentration 3	49.6325	49.1608	49.0973	48.8172	-0.115981	0.907928	0.0216366	Concentration 3	54.7027	54.4335	54.1002	53.8539	-0.143983	0.996947	0.0193175	Concentration 3	54.6465	54.4665	54.2706	54.0427	-0.0933435	0.999768	0.0140645	Concentration 3	43.2405	43.1562	42.9475	42.8201	NA	-0.0734943	0.978583
0.0478377	Concentration 4	105.463	105.102	104.681	104.115	-0.208154	0.997416	0.0440476	Concentration 4	111.363	110.67	110.212	109.836	-0.252034	0.979659	0.0400992	Concentration 4	113.435	112.936	112.717	112.141	-0.191285	0.982829	0.0282522	Concentration 4	86.8597	86.7692	86.4912	86.331	NA	-0.0932024	0.976245
0.0467469	Concentration 4	103.058	102.787	102.444	101.939	-0.172895	0.992213	0.0439109	Concentration 4	111.018	110.462	109.972	109.589	-0.238774	0.993423	0.0402938	Concentration 4	113.985	113.553	113.109	112.708	-0.198028	0.994051	0.0278602	Concentration 4	85.6545	85.5896	85.35	85.2569	NA	-0.0716181	0.95149
0.0468962	Concentration 4	103.387	103.034	102.747	102.28	-0.168233	0.997615	0.0433127	Concentration 4	109.505	108.882	108.479	108.133	-0.226007	0.980306	0.0397169	Concentration 4	112.354	111.871	111.591	111.113	-0.185882	0.99126	0.0277811	Concentration 4	85.4113	85.3708	85.1306	85.0615	NA	-0.0644739	0.906409
0.092502	Concentration 5	203.93	203.438	203.096	202.59	-0.202623	0.995702	0.0851345	Concentration 5	215.241	214.692	214.005	213.594	-0.281397	0.99162	0.0790181	Concentration 5	223.531	223.07	222.719	222.232	-0.19729	0.99729	0.0556175	Concentration 5	NA	NA	170.786	170.601	170.383	-0.100693	0.996167
0.0924856	Concentration 5	203.893	203.707	203.354	202.902	-0.155642	0.982616	0.0866284	Concentration 5	219.018	218.269	217.802	217.22	-0.293122	0.991364	0.0785566	Concentration 5	222.226	221.653	221.309	220.746	-0.222135	0.991884	0.0552383	Concentration 5	NA	NA	169.595	169.454	169.177	-0.104678	0.970883
0.0915118	Concentration 5	201.747	201.607	201.209	200.321	-0.220999	0.916884	0.086194	Concentration 5	217.92	217.309	216.749	216.192	-0.287229	0.999492	0.0793583	Concentration 5	224.494	224.053	223.66	223.061	-0.218637	0.998518	0.0561164	Concentration 5	NA	NA	NA	NA	NA	NA	NA
0.181109	Concentration 6	399.272	399.11	398.423	398.115	-0.192654	0.944417	0.170777	Concentration 6	431.768	430.34	430.344	429.948	-0.272851	0.774347	0.153877	Concentration 6	435.296	435.161	434.828	434.121	-0.182134	0.929643	0.110472	Concentration 6	NA	NA	339.334	339.235	339.128	-0.0514846	0.998434
0.18694	Concentration 6	412.128	411.693	411.171	411.295	-0.136181	0.766796	0.169963	Concentration 6	429.709	428.297	428.324	428.133	-0.235089	0.684387	0.158231	Concentration 6	447.612	446.817	446.45	445.974	-0.243749	0.95999	0.109709	Concentration 6	NA	NA	337.234	337.164	337.012	-0.0555951	0.959633
0.18023	Concentration 6	397.335	397.222	396.484	396.623	-0.130138	0.726002	0.169092	Concentration 6	427.508	426.005	425.626	425.485	-0.322433	0.805412	0.155165	Concentration 6	438.94	438.592	438.069	437.883	-0.169862	0.952751	0.109431	Concentration 6	NA	NA	NA	NA	NA	NA	NA
0.262134	Concentration 7	577.899	577.527	576.135	576.597	-0.238052	0.659812	0.24315	Concentration 7	614.745	612.735	612.75	612.326	-0.362151	0.737785	0.224726	Concentration 7	NA	NA	NA	NA	NA	NA	0.136274	Concentration 7	NA	NA	418.836	418.84	418.481	-0.0888074	0.741997
0.264446	Concentration 7	582.997	581.754	581.012	581.105	-0.290044	0.776424	0.245202	Concentration 7	619.933	617.781	617.475	617.279	-0.413363	0.75536	0.220658	Concentration 7	NA	NA	NA	NA	NA	NA	0.134842	Concentration 7	NA	NA	414.674	413.975	414.163	-0.127702	0.462797
0.260156	Concentration 7	573.54	573.345	572.427	572.74	-0.148861	0.638474	0.242477	Concentration 7	613.042	611.282	611.462	611.539	-0.216421	0.470768	0.217475	Concentration 7	NA	NA	NA	NA	NA	NA	0.133406	Concentration 7	NA	NA	NA	NA	NA	NA	NA
						Mean	0.914421							Mean	0.910167							Mean	0.979519								Mean	0.929075
µmol CH4	8°C								15°C								21°C								27°C
mM CH4 dissolved	Hours	0	2	4	6.5	SLOPE (µmol CH4 oxidized in total by the culture per hour)	R2	mM CH4 dissolved	Hours	0	2	4	6	SLOPE (µmol CH4 oxidized in total by the culture per hour)	R2	mM CH4 dissolved	Hours	0	2	4	6.5	SLOPE (µmol CH4 oxidized in total by the culture per hour)	R2	mM CH4 dissolved	Hours	0	2	4	6	8	SLOPE (µmol CH4 oxidized in total by the culture per hour)	R2
0.00315879	Concentration 1	6.96385	6.32155	5.87709	5.30439	-0.251386	0.992174	0.00293152	Concentration 1	7.41161	6.69495	6.25941	5.39635	-0.324066	0.985703	0.00252904	Concentration 1	7.15431	6.47943	5.96208	5.472	-0.257111	0.984197	0.00157217	Concentration 1	4.83354	4.51112	4.17755	4.01186	NA	-0.128709	0.969243
0.00313837	Concentration 1	6.91885	6.5334	5.65103	5.19361	-0.280253	0.969339	0.00290201	Concentration 1	7.337	6.64212	6.17087	5.35176	-0.321348	0.99032	0.00256598	Concentration 1	7.25879	6.41078	5.98599	5.51057	-0.261344	0.958057	0.00190376	Concentration 1	5.853	5.46956	4.97178	4.84016	NA	-0.162072	0.932647
0.00313556	Concentration 1	6.91265	6.28337	5.71635	4.92915	-0.303315	0.999594	0.00290709	Concentration 1	7.34984	6.62826	6.1631	5.42448	-0.312063	0.992807	0.00263364	Concentration 1	7.45021	6.61486	6.06871	5.51269	-0.293615	0.977189	0.00191764	Concentration 1	5.89567	5.57575	4.98011	4.71754	NA	-0.190507	0.962296
0.00922871	Concentration 2	20.3456	18.488	17.1852	16.0576	-0.653264	0.972484	0.00869461	Concentration 2	21.9821	19.8005	17.8893	15.9758	-0.996508	0.998909	0.00769838	Concentration 2	21.7776	19.9839	18.6074	16.5675	-0.790957	0.998001	0.00570933	Concentration 2	17.553	16.5061	15.2688	14.4945	NA	-0.480577	0.986354
0.00948313	Concentration 2	20.9065	19.3615	17.3782	15.9442	-0.78046	0.988928	0.00860072	Concentration 2	21.7448	20.1415	17.9831	15.8873	-0.986539	0.995921	0.00772805	Concentration 2	21.8616	19.8295	18.8974	17.0976	-0.70667	0.981683	0.00571015	Concentration 2	17.5555	16.5224	15.2094	14.3058	NA	-0.511416	0.988272
0.00918548	Concentration 2	20.2503	18.7528	17.3859	15.8284	-0.679046	0.99817	0.00851664	Concentration 2	21.5322	19.7373	18.0938	16.1599	-0.888019	0.999076	0.00775162	Concentration 2	21.9283	19.7394	18.7252	17.0471	-0.72514	0.976001	0.00564671	Concentration 2	17.3605	16.2379	15.0314	14.0861	NA	-0.510022	0.9917
0.0226097	Concentration 3	49.8452	46.7532	42.9224	40.2065	-1.51416	0.98767	0.0214812	Concentration 3	54.3098	50.1102	45.6811	40.8672	-2.23785	0.999047	0.0190793	Concentration 3	53.9727	50.2073	47.9485	44.8636	-1.37049	0.98635	0.0136559	Concentration 3	41.9844	40.8699	38.6436	36.5958	NA	-0.85632	0.984093
0.0224607	Concentration 3	49.5167	45.9413	42.9261	39.666	-1.50903	0.994595	0.0213916	Concentration 3	54.0833	50.3708	46.0061	41.248	-2.14352	0.996998	0.0189621	Concentration 3	53.6412	50.043	46.7481	42.8094	-1.66215	0.999049	0.0140711	Concentration 3	43.2608	42.4545	40.2369	38.2331	NA	-0.806785	0.978192
0.0225132	Concentration 3	49.6325	43.7265	42.8998	39.311	-1.46984	0.911636	0.0216366	Concentration 3	54.7027	50.7004	45.6707	41.397	-2.24733	0.998246	0.0193175	Concentration 3	54.6465	52.1384	49.2269	46.0491	-1.3342	0.999217	0.0140645	Concentration 3	43.2405	41.9689	39.3484	37.7443	NA	-0.885151	0.973806
0.0478377	Concentration 4	105.463	101.371	96.0841	88.8329	-2.57593	0.994242	0.0440476	Concentration 4	111.363	102.845	96.0283	90.8778	-3.41371	0.987982	0.0400992	Concentration 4	113.435	106.946	103.494	93.7572	-2.92447	0.980748	0.0282522	Concentration 4	86.8597	85.5774	82.4075	80.3196	NA	-1.05772	0.96521
0.0467469	Concentration 4	103.058	99.859	95.3055	88.6153	-2.23953	0.987978	0.0439109	Concentration 4	111.018	103.669	96.9516	91.3521	-3.28572	0.996415	0.0402938	Concentration 4	113.985	108.063	100.749	94.3364	-3.0721	0.995411	0.0278602	Concentration 4	85.6545	84.7049	81.8078	80.5931	NA	-0.835785	0.941823
0.0468962	Concentration 4	103.387	98.7957	95.1967	88.8882	-2.19667	0.996122	0.0433127	Concentration 4	109.505	102.143	96.1433	90.6969	-3.12125	0.995145	0.0397169	Concentration 4	112.354	105.524	101.161	93.5293	-2.83091	0.994501	0.0277811	Concentration 4	85.4113	84.8564	81.5637	80.6946	NA	-0.80479	0.911034
0.092502	Concentration 5	203.93	197.892	193.75	187.155	-2.53282	0.995978	0.0851345	Concentration 5	215.241	208.623	198.568	192.655	-3.89067	0.9902	0.0790181	Concentration 5	223.531	217.427	211.886	203.674	-3.03354	0.998899	0.0556175	Concentration 5	NA	NA	168.173	165.884	163.046	-1.28176	0.997849
0.0924856	Concentration 5	203.893	201.432	196.67	190.674	-2.07732	0.982501	0.0866284	Concentration 5	219.018	210.508	203.897	194.455	-4.01508	0.995874	0.0785566	Concentration 5	222.226	213.976	208.386	199.269	-3.46343	0.995775	0.0552383	Concentration 5	NA	NA	166.859	164.881	161.207	-1.41305	0.966534
0.0915118	Concentration 5	201.747	199.866	194.777	183.203	-2.87079	0.917129	0.086194	Concentration 5	217.92	209.414	201.08	192.435	-4.23939	0.999954	0.0793583	Concentration 5	224.494	218.253	212.319	202.742	-3.32261	0.996239	0.0561164	Concentration 5	NA	NA	NA	NA	NA	NA	#DIV/0!
0.181109	Concentration 6	399.272	397.054	387.477	383.175	-2.68043	0.943862	0.170777	Concentration 6	431.768	414.221	414.276	407.945	-3.57066	0.808959	0.153877	Concentration 6	435.296	433.22	427.505	416.366	-2.94862	0.933157	0.110472	Concentration 6	NA	NA	335.569	334.242	332.719	-0.712651	0.999346
0.18694	Concentration 6	412.128	405.866	398.714	400.359	-1.91535	0.770089	0.169963	Concentration 6	429.709	411.036	411.442	408.514	-3.15883	0.696173	0.158231	Concentration 6	447.612	435.413	429.201	420.507	-4.04813	0.975027	0.109709	Concentration 6	NA	NA	337.437	336.475	334.454	-0.745618	0.956447
0.18023	Concentration 6	397.335	395.925	385.81	387.846	-1.74757	0.714272	0.169092	Concentration 6	427.508	408.341	402.09	399.896	-4.45438	0.839375	0.155165	Concentration 6	438.94	433.94	424.949	421.89	-2.76694	0.950845	0.109431	Concentration 6	NA	NA	NA	NA	NA	NA	#DIV/0!
0.262134	Concentration 7	577.899	573.149	552.454	558.906	-3.49429	0.664763	0.24315	Concentration 7	614.745	589.104	589.325	582.356	-4.84733	0.76822	0.224726	Concentration 7	NA	NA	NA	NA	NA	NA	0.136274	Concentration 7	NA	NA	416.782	416.834	411.909	-1.21821	0.741997
0.264446	Concentration 7	582.997	565.091	554.925	556.386	-4.06398	0.766639	0.245202	Concentration 7	619.933	591.981	586.65	583.211	-5.77483	0.795271	0.220658	Concentration 7	NA	NA	NA	NA	NA	NA	0.134842	Concentration 7	NA	NA	416.03	407.078	409.783	-1.5616	0.498821
0.260156	Concentration 7	573.54	571.007	558.219	562.938	-1.99832	0.612737	0.242477	Concentration 7	613.042	588.52	591.58	592.809	-2.88199	0.442805	0.217475	Concentration 7	NA	NA	NA	NA	NA	NA	0.133406	Concentration 7	NA	NA	NA	NA	NA	NA	NA
		8°C			15°C			21°C			27°C
		mM CH4 dissolved	µmol CH4 108 cells-1 h-1		mM CH4 dissolved	µmol CH4 108 cells-1 h-1		mM CH4 dissolved	µmol CH4 108 cells-1 h-1		mM CH4 dissolved	µmol CH4 108 cells-1 h-1
		0.00315879	0.0212633		0.00293152	0.0273871		0.00252904	0.0209102		0.00157217	0.0116587
		0.00313837	0.0219939		0.00290201	0.0247301		0.00256598	0.0210463		0.00190376	0.0149578
		0.00313556	0.0235886		0.00290709	0.0247663		0.00263364	0.0236516		0.00191764	0.0186122
		0.00922871	0.0489082		0.00869461	0.0738066		0.00769838	0.0601763		0.00570933	0.0430894
		0.00948313	0.060597		0.00860072	0.0733762		0.00772805	0.0564186		0.00571015	0.0481765
		0.00918548	0.0512314		0.00851664	0.0658911		0.00775162	0.0560848		0.00564671	0.0441539
		0.0226097	0.12417		0.0214812	0.169764		0.0190793	0.10168		0.0136559	0.0759794
		0.0224607	0.11671		0.0213916	0.155748		0.0189621	0.118099		0.0140711	0.0682406
		0.0225132	0.115981		0.0216366	0.143983		0.0193175	0.0933435		0.0140645	0.0734943
		0.0478377	0.208154		0.0440476	0.252034		0.0400992	0.191285		0.0282522	0.0932024
		0.0467469	0.172895		0.0439109	0.238774		0.0402938	0.198028		0.0278602	0.0716181
		0.0468962	0.168233		0.0433127	0.226007		0.0397169	0.185882		0.0277811	0.0644739
		0.092502	0.202623		0.0851345	0.281397		0.0790181	0.19729		0.0556175	0.100693
		0.0924856	0.155642		0.0866284	0.293122		0.0785566	0.222135		0.0552383	0.104678
		0.0915118	0.220999		0.086194	0.287229		0.0793583	0.218637		0.0561164	NA
		0.181109	0.192654		0.170777	0.272851		0.153877	0.182134		0.110472	0.0514846
		0.18694	0.136181		0.169963	0.235089		0.158231	0.243749		0.109709	0.0555951
		0.18023	0.130138		0.169092	0.322433		0.155165	0.169862		0.109431	NA
		0.262134	0.238052		0.24315	0.362151		0.224726	NA		0.136274	0.0888074
		0.264446	0.290044		0.245202	0.413363		0.220658	NA		0.134842	0.127702
		0.260156	0.148861		0.242477	0.216421		0.217475	NA		0.133406	NA
		Estimate	Std. Error	P value	Estimate	Std. Error	P value	Estimate	Std. Error	P value	Estimate	Std. Error	P value
	Km (half saturation constant)	0.01952	0.00684	0.0102	0.02662	0.00659	0.0007	0.02083	0.00486	0.00057	0.00598	0.00242	0.025
	Vmax (rate at CH4 saturation)	0.22028	0.01905	5e-10	0.35555	0.02424	8e-12	0.24986	0.01779	2e-10	0.09461	0.00873	9e-09

## Sheet: Table B3
Supplementary table B3: Growth efficiency (cell divisions per µmol CH4 oxidized) of M. tundripaludum SV96 at 8, 15, 21 and 27 °C and seven different CH4 concentrations. Data refer to the experiment in supplementary figure S2A.
First row-set of data shows the starting concentration of dissolved CH4 for all the experiments.
Second row-set of data shows the estimated growth rates for the combinations of CH4 concentrations and temperature in the first row. The estimates were extracted from the Michaelis-Menten non-linear regression models in figure S4.
Third row-set of data shows the estimated CH4 oxidation rates for the combinations of CH4 concentrations and temperature in the first row. The estimates were extracted from the Michaelis-Menten non-linear regression models in figure S4.
Fourth row-set shows the calculated growth efficiencies (Cell divisions per cell per hour, multiplied by 108 cells, and divided by µmol oxidized by 108 cells per hour)
	8°C	15°C	21°C	27°C
	mM CH4 dissolved	mM CH4 dissolved	mM CH4 dissolved	mM CH4 dissolved
Concentration 1	0.00315879	0.00293152	0.00252904	0.00157217
Concentration 1	0.00313837	0.00290201	0.00256598	0.00190376
Concentration 1	0.00313556	0.00290709	0.00263364	0.00191764
Concentration 2	0.00922871	0.00869461	0.00769838	0.00570933
Concentration 2	0.00948313	0.00860072	0.00772805	0.00571015
Concentration 2	0.00918548	0.00851664	0.00775162	0.00564671
Concentration 3	0.0226097	0.0214812	0.0190793	0.0136559
Concentration 3	0.0224607	0.0213916	0.0189621	0.0140711
Concentration 3	0.0225132	0.0216366	0.0193175	0.0140645
Concentration 4	0.0478377	0.0440476	0.0400992	0.0282522
Concentration 4	0.0467469	0.0439109	0.0402938	0.0278602
Concentration 4	0.0468962	0.0433127	0.0397169	0.0277811
Concentration 5	0.092502	0.0851345	0.0790181	0.0556175
Concentration 5	0.0924856	0.0866284	0.0785566	0.0552383
Concentration 5	0.0915118	0.086194	0.0793583	0.0561164
Concentration 6	0.181109	0.170777	0.153877	0.110472
Concentration 6	0.18694	0.169963	0.158231	0.109709
Concentration 6	0.18023	0.169092	0.155165	0.109431
Concentration 7	0.262134	0.24315	0.224726	0.136274
Concentration 7	0.264446	0.245202	0.220658	0.134842
Concentration 7	0.260156	0.242477	0.217475	0.133406
	Cell divisions per cell per hour
	8°C	15°C	21°C	27°C
Concentration 1	0.0413937	0.0296519	0.0134526	0.0188068
Concentration 1	0.0412841	0.0294313	0.0136235	0.0213872
Concentration 1	0.041269	0.0294694	0.0139348
Concentration 2	0.0565818	0.057973	0.0324137
Concentration 2	0.0568731	0.0576671	0.0324997
Concentration 2	0.056531	0.0573903	0.0325679	0.0376006
Concentration 3	0.0637904	0.0815596	0.0550625	0.0485888
Concentration 3	0.0637533	0.0814652	0.0549021	0.048886
Concentration 3	0.0637664	0.081722	0.0553853	0.0488814
Concentration 4	0.06689	0.0950284	0.0731983	0.054377
Concentration 4	0.0668221	0.0949819	0.0733041	0.0542918
Concentration 4	0.0668316	0.0947756	0.0729882	0.0542744
Concentration 5	0.0683267	0.10283	0.0858375	0.0575318
Concentration 5	0.0683264	0.102986	0.0857479	0.0575082
Concentration 5	0.0683097	0.102941	0.0859031	0.0575625
Concentration 6	0.0691045	0.107578	0.0939707	0.0592954
Concentration 6	0.0691301	0.107554	0.09423	0.0592826
Concentration 6	0.0691004	0.107529	0.0940488	0.0592779
Concentration 7	0.0693592	0.109068	0.0970302	0.0596464
Concentration 7	0.0693642	0.109098	0.0969039	0.0596304
Concentration 7	0.0693549	0.109058	0.096802	0.059614
	CH4 oxidation estimates - µmol CH4 oxidized by 108 cells per hour
	8°C	15°C	21°C	27°C
Concentration 1	0.0306867	0.0352675	0.0270569	0.0196893
Concentration 1	0.0305159	0.0349474	0.0274087	0.0228395
Concentration 1	0.0304924	0.0350026	0.0280504	0.0229656
Concentration 2	0.0707221	0.0875316	0.0674351	0.0462002
Concentration 2	0.0720342	0.0868172	0.0676247	0.0462036
Concentration 2	0.0704969	0.0861742	0.067775	0.0459395
Concentration 3	0.118227	0.158775	0.119464	0.0657887
Concentration 3	0.117865	0.158408	0.11908	0.0663854
Concentration 3	0.117993	0.159408	0.120237	0.0663761
Concentration 4	0.156451	0.22161	0.164453	0.0780765
Concentration 4	0.1554	0.221351	0.164725	0.077885
Concentration 4	0.155546	0.220203	0.163914	0.0778458
Concentration 5	0.181899	0.270854	0.197746	0.0854208
Concentration 5	0.181894	0.271971	0.197504	0.0853639
Concentration 5	0.181557	0.271649	0.197923	0.0897487
Concentration 6	0.198848	0.307601	0.220078	0.0897166
Concentration 6	0.199453	0.307403	0.220803	0.0906302
Concentration 6	0.198754	0.307188	0.220296	0.0905897
Concentration 7	0.205012	0.320466
Concentration 7	0.205137	0.320731
Concentration 7	0.204904	0.320378
	Cell divisions per µmol CH4 oxidized
	8°C	15°C	21°C	27°C
Concentration 1	1.34891e+08	8.4077e+07	4.97198e+07	9.55178e+07
Concentration 1	1.35287e+08	8.4216e+07	4.97049e+07	9.36409e+07
Concentration 1	1.35342e+08	8.41921e+07
Concentration 2	8.00058e+07	6.62309e+07
Concentration 2	7.89529e+07	6.64236e+07
Concentration 2	8.01894e+07	6.6598e+07	4.8053e+07	8.18481e+07
Concentration 3	5.39558e+07	5.13681e+07	4.60915e+07	7.38558e+07
Concentration 3	5.40901e+07	5.14276e+07	4.61054e+07	7.36397e+07
Concentration 3	5.40426e+07	5.12658e+07	4.60633e+07	7.3643e+07
Concentration 4	4.27547e+07	4.28809e+07	4.45101e+07	6.96458e+07
Concentration 4	4.30001e+07	4.29102e+07	4.45008e+07	6.97077e+07
Concentration 4	4.29659e+07	4.30402e+07	4.45284e+07	6.97204e+07
Concentration 5	3.75629e+07	3.7965e+07	4.34079e+07	6.73511e+07
Concentration 5	3.7564e+07	3.78665e+07	4.34157e+07	6.73683e+07
Concentration 5	3.76244e+07	3.78949e+07	4.34022e+07	6.41374e+07
Concentration 6	3.47524e+07	3.49731e+07	4.26987e+07	6.60919e+07
Concentration 6	3.46598e+07	3.4988e+07	4.26761e+07	6.54116e+07
Concentration 6	3.47668e+07	3.50041e+07	4.26919e+07	6.54356e+07
Concentration 7	3.38317e+07	3.40342e+07
Concentration 7	3.38137e+07	3.40154e+07
Concentration 7	3.38474e+07	3.40404e+07

## Sheet: Table B4
Supplementary table B4: Fatty acid composition of membranes in Methylobacter tundripaludum, M. luteus, and Methylobacter G7.
1Bodelier, P., Bär Gillisen, MJ., Hordijk, K. et al. A reanalysis of phospholipid fatty acids as ecological biomarkers for methanotrophic bacteria. ISME J 3, 606–617 (2009). https://doi.org/10.1038/ismej.2009.6
Numbers indicate the percent of total phospholipid fatty acids made up the corresponding PLFA
Only values > 0.1% of total PLFA are indicated. Values are the mean of two replicate GC-MS analyses per extracted strain.
phospholipid fatty acids	Methylobacter tudripaludum SV961	Methylobacter sp. G7	Methylobacter luteus ACM3341
C12:0		6.12
iC14:0
C14:1ω7c
C14:1ω5c
C14:0		1.71	7.4
iC15:0			0.4
aC15:0
C15:1ω6c
C15:0		0.21
3OH-C16:1
10MeC16:0
iC16:0
C16:1ω11c		0.75
C16:1ω9t
C16:1ω9c
C16:1ω8c	34.9
C16:1ω7c	23.4	58.07	57.4
C16:1ω7t
C16:1ω6c	8.2		4.9
C16:1ω5c	2.5	16.68	7.8
C16:1ω5t	26.3		1.6
cyC16:0
C16:0	4.6	5.35	8.4
iC17:1ω7c
iC17:0
aC17:0
C17:1ω8c
C17:1ω7c
C17:1ω7t
C17:1ω6c
C17:0
cyC17:0
iC18:0
cyC18:0
C18:2ω6c,9c
C18:1ω13c
C18:1ω9t
C18:1ω9c
C18:1ω8c
C18:1ω7c		0.12	3.1
C18:1ω7t
C18:1ω5c
C18:0
C18:2ω7c,12c
C18:2ω6c,12c
brC19:1
cyC19:0
C19:0

## Sheet: Table B5
Supplementary table B5: Growth kinetics of Methylobacter sp. G7 at 4, 8, 15 and 21 °C. Data refer to the experiment in supplementary figure S2B.
First row-set of data shows raw OD600 measurements at different timepoints during the experiments at the different temperatures.
Second row-set shows how the specific growth rate is calculated from the linear slope of the natural logarithm of the optical density data.
Third row-set shows the specific growth rates and the associated dissolved CH4 concentrations as the basis for the model estimation.
Fourth row-set shows the model estimates and statistics as shown in figure S5
OD600 - optical density	4 °C								8 °C									15 °C									21 °C
mM CH4 dissolved	Hour	0	2	4	6.1665	8.67		mM CH4 dissolved	Hour	0	2	4.2	6.2	8.5			mM CH4 dissolved	Hour	0	2	4	6.2	8.5			mM CH4 dissolved	Hour	0	2	4	6.2	8.5
0.00347834		NA	0.036	0.04	0.034	0.045		0.00252896		NA	0.032	0.046	0.043	0.047			0.00259793		NA	0.04	0.045	0.047	0.046			0.00242469		NA	0.06	0.064	0.062	0.065
0.00324445		NA	0.036	0.043	0.045	0.045		0.00293704		NA	0.041	0.056	0.049	0.045			NA		NA	0.05	0.043	0.046	0.042			NA		NA	0.06	0.066	0.062	0.059
0.00259718		NA	0.035	0.04	0.046	0.046		0.00300245		NA	0.039	0.042	0.046	0.047			0.00257299		NA	0.039	0.043	0.047	0.042			0.00260764		NA	0.064	0.06	0.065	0.067
0.00859726		NA	0.042	0.038	0.05	0.052		0.00905618		NA	0.034	0.047	0.05	0.05			0.00799578		NA	0.044	0.05	0.045	0.051			0.00788228		NA	0.059	0.061	0.069	0.069
0.00993923		NA	0.037	0.044	0.047	0.046		0.00894818		NA	0.044	0.042	0.045	0.058			0.00790993		NA	0.045	0.047	0.044	0.048			0.00781853		NA	0.068	0.066	0.065	0.07
0.00963046		NA	0.034	0.049	0.048	0.054		0.00925462		NA	0.038	0.049	0.046	0.058			0.00786395		NA	0.05	0.049	0.049	0.052			0.00809469		NA	0.065	0.061	0.062	0.074
0.0243196		NA	0.039	0.045	0.055	0.055		0.0220513		NA	0.041	0.046	0.049	0.058			0.0196398		NA	0.046	0.05	0.052	0.059			0.0198391		NA	0.071	0.073	0.072	0.073
0.0259718		NA	0.038	0.041	0.045	0.05		0.0231274		NA	0.038	0.046	0.042	0.049			0.0194102		NA	0.049	0.056	0.059	0.057			0.0193436		NA	0.068	0.074	0.065	0.072
0.0258182		NA	0.042	0.05	0.046	0.06		0.0229238		NA	0.04	0.046	0.051	0.058			0.0195199		NA	0.047	0.052	0.058	0.059			0.0191452		NA	0.065	0.073	0.076	0.076
0.0527108		NA	0.045	0.049	0.058	0.054		0.0455885		NA	0.041	0.049	0.051	0.061			0.0404471		NA	0.05	0.052	0.062	0.063			0.0393134		NA	0.067	0.077	0.075	0.075
0.0531782		NA	0.044	0.048	0.045	0.059		0.045683		NA	0.039	0.047	0.055	0.066			0.0409622		NA	0.049	0.051	0.063	0.063			0.0395105		NA	0.071	0.072	0.076	0.083
0.050309		NA	0.048	0.048	0.059	0.066		0.0455046		NA	0.038	0.052	0.056	0.065			0.0408912		NA	0.051	0.057	0.06	0.072			0.0392384		NA	0.064	0.07	0.079	0.086
0.0962048		NA	0.047	0.055	0.057	0.059		0.0895032		NA	0.044	0.046	0.056	0.071			0.0816268		NA	0.053	0.06	0.064	0.07			0.0797977		NA	0.075	0.074	0.073	0.086
0.101457		NA	0.04	0.057	0.05	0.072		0.0907701		NA	0.038	0.054	0.052	0.067			0.0809373		NA	0.058	0.066	0.068	0.08			0.0810809		NA	0.072	0.073	0.075	0.086
0.104238		NA	0.048	0.053	0.056	0.065		0.090631		NA	0.044	0.055	0.059	0.07			0.0812518		NA	0.056	0.049	0.061	0.076			0.0806046		NA	0.075	0.08	0.084	0.083
0.196195		NA	0.046	0.046	0.056	0.058		0.17526		NA	0.044	0.053	0.058	0.065			0.160103		NA	0.054	0.058	0.071	0.076			NA		NA	NA	NA	NA	NA
0.185752		NA	0.047	0.052	0.049	0.065		0.176743		NA	0.044	0.058	0.064	0.073			0.158751		NA	0.052	0.061	0.067	0.079			0.152488		NA	0.068	0.076	0.081	0.088
0.196681		NA	0.019	0.022	0.029	0.026		0.175778		NA	0.05	0.061	0.062	0.071			0.15883		NA	0.06	0.061	0.073	0.071			0.15333		NA	0.07	NA	0.076	0.078
0.251044		NA	0.016	0.023	0.019	0.025		0.215475		NA	0.048	0.055	0.063	0.077			0.195872		NA	0.051	0.057	0.07	0.073			0.183525		NA	0.072	0.074	0.084	NA
0.253685		NA	0.017	0.018	0.02	0.033		0.215304		NA	0.047	0.06	0.069	0.088			0.19301		NA	0.061	0.066	0.068	0.08			NA		NA	0.067	0.071	0.084	NA
0.253143		NA	0.016	0.016	0.022	0.026		0.176407		NA	0.046	0.05	0.062	0.075			0.194059		NA	0.058	0.058	0.067	0.075			NA		NA	NA	NA	NA	NA
Natural logarithm of OD600 - optical density	4 °C								8 °C									15 °C									21 °C
mM CH4 dissolved	Hour	0	2	4	6.1665	8.67	SLOPE (specific growth rate - Cell divisions per cell per hour)	mM CH4 dissolved	Hour	0	2	4.2	6.2	8.5		SLOPE (specific growth rate - Cell divisions per cell per hour)	mM CH4 dissolved	Hour	0	2	4	6.2	8.5		SLOPE (specific growth rate - Cell divisions per cell per hour)	mM CH4 dissolved	Hour	0	2	4	6.2	8.5	SLOPE (specific growth rate - Cell divisions per cell per hour)
0.00347834		NA	-3.32424	-3.21888	-3.38139	-3.10109	0.0239369	0.00252896		NA	-3.44202	-3.07911	-3.14656	-3.05761		0.0508074	0.00259793		NA	-3.21888	-3.10109	-3.05761	-3.07911		0.0208598	0.00242469		NA	-2.81341	-2.74887	-2.78062	-2.73337	0.00950117
0.00324445		NA	-3.32424	-3.14656	-3.10109	-3.10109	0.0531056	0.00293704		NA	-3.19418	-2.8824	-3.01593	-3.10109		0.00687878	NA		NA	-2.99573	-3.14656	-3.07911	-3.17009		-0.0207054	NA		NA	-2.81341	-2.7181	-2.78062	-2.83022	-0.00569698
0.00259718		NA	-3.35241	-3.21888	-3.07911	-3.07911	0.065578	0.00300245		NA	-3.24419	-3.17009	-3.07911	-3.05761		0.0300967	0.00257299		NA	-3.24419	-3.14656	-3.05761	-3.17009		0.0137025	0.00260764		NA	-2.74887	-2.81341	-2.73337	-2.70306	0.010355
0.00859726		NA	-3.17009	-3.27017	-2.99573	-2.95651	0.0430209	0.00905618		NA	-3.38139	-3.05761	-2.99573	-2.99573		0.0565208	0.00799578		NA	-3.12357	-2.99573	-3.10109	-2.97593		0.0154331	0.00788228		NA	-2.83022	-2.79688	-2.67365	-2.67365	0.0272369
0.00993923		NA	-3.29684	-3.12357	-3.05761	-3.07911	0.057044	0.00894818		NA	-3.12357	-3.17009	-3.10109	-2.84731		0.0421284	0.00790993		NA	-3.10109	-3.05761	-3.12357	-3.03655		0.00595994	0.00781853		NA	-2.68825	-2.7181	-2.73337	-2.65926	0.00361567
0.00963046		NA	-3.38139	-3.01593	-3.03655	-2.91877	0.0814873	0.00925462		NA	-3.27017	-3.01593	-3.07911	-2.84731		0.0566661	0.00786395		NA	-2.99573	-3.01593	-3.01593	-2.95651		0.005662	0.00809469		NA	-2.73337	-2.79688	-2.78062	-2.60369	0.0194069
0.0243196		NA	-3.24419	-3.10109	-2.90042	-2.90042	0.0826485	0.0220513		NA	-3.19418	-3.07911	-3.01593	-2.84731		0.0515338	0.0196398		NA	-3.07911	-2.99573	-2.95651	-2.83022		0.0362904	0.0198391		NA	-2.64508	-2.6173	-2.63109	-2.6173	0.00314255
0.0259718		NA	-3.27017	-3.19418	-3.10109	-2.99573	0.040613	0.0231274		NA	-3.27017	-3.07911	-3.17009	-3.01593		0.031753	0.0194102		NA	-3.01593	-2.8824	-2.83022	-2.8647		0.0227561	0.0193436		NA	-2.68825	-2.60369	-2.73337	-2.63109	0.001886
0.0258182		NA	-3.17009	-2.99573	-3.07911	-2.81341	0.0209989	0.0229238		NA	-3.21888	-3.07911	-2.97593	-2.84731		0.0566636	0.0195199		NA	-3.05761	-2.95651	-2.84731	-2.83022		0.036187	0.0191452		NA	-2.73337	-2.6173	-2.57702	-2.57702	0.0230708
0.0527108		NA	-3.10109	-3.01593	-2.84731	-2.91877	0.0611441	0.0455885		NA	-3.19418	-3.01593	-2.97593	-2.79688		0.0575616	0.0404471		NA	-2.99573	-2.95651	-2.78062	-2.76462		0.0400064	0.0393134		NA	-2.70306	-2.56395	-2.59027	-2.59027	0.0138836
0.0531782		NA	-3.12357	-3.03655	-3.10109	-2.83022	0.00490658	0.045683		NA	-3.24419	-3.05761	-2.90042	-2.7181		0.0807213	0.0409622		NA	-3.01593	-2.97593	-2.76462	-2.76462		0.0443921	0.0395105		NA	-2.64508	-2.63109	-2.57702	-2.48891	0.0242943
0.050309		NA	-3.03655	-3.03655	-2.83022	-2.7181	0.0501557	0.0455046		NA	-3.27017	-2.95651	-2.8824	-2.73337		0.0784605	0.0408912		NA	-2.97593	-2.8647	-2.81341	-2.63109		0.0501745	0.0392384		NA	-2.74887	-2.65926	-2.53831	-2.45341	0.0463754
0.0962048		NA	-3.05761	-2.90042	-2.8647	-2.83022	0.045886	0.0895032		NA	-3.12357	-3.07911	-2.8824	-2.64508		0.075954	0.0816268		NA	-2.93746	-2.81341	-2.74887	-2.65926		0.0412674	0.0797977		NA	-2.59027	-2.60369	-2.6173	-2.45341	0.0188024
0.101457		NA	-3.21888	-2.8647	-2.99573	-2.63109	0.0519777	0.0907701		NA	-3.27017	-2.91877	-2.95651	-2.70306		0.0779551	0.0809373		NA	-2.84731	-2.7181	-2.68825	-2.52573		0.0458463	0.0810809		NA	-2.63109	-2.6173	-2.59027	-2.45341	0.0261557
0.104238		NA	-3.03655	-2.93746	-2.8824	-2.73337	0.0368373	0.090631		NA	-3.12357	-2.90042	-2.83022	-2.65926		0.0682258	0.0812518		NA	-2.8824	-3.01593	-2.79688	-2.57702		0.0534615	0.0806046		NA	-2.59027	-2.52573	-2.47694	-2.48891	0.0160104
0.196195		NA	-3.07911	-3.07911	-2.8824	-2.84731	0.0478158	0.17526		NA	-3.12357	-2.93746	-2.84731	-2.73337		0.0586527	0.160103		NA	-2.91877	-2.84731	-2.64508	-2.57702		0.0565563	NA		NA	NA	NA	NA	NA	NA
0.185752		NA	-3.05761	-2.95651	-3.01593	-2.73337	0.00948361	0.176743		NA	-3.12357	-2.84731	-2.74887	-2.6173		0.0752438	0.158751		NA	-2.95651	-2.79688	-2.70306	-2.53831		0.0620663	0.152488		NA	-2.68825	-2.57702	-2.51331	-2.43042	0.0384388
0.196681		NA	-3.96332	-3.81671	-3.54046	-3.64966	0.10185	0.175778		NA	-2.99573	-2.79688	-2.78062	-2.64508		0.0499108	0.15883		NA	-2.81341	-2.79688	-2.6173	-2.64508		0.0314548	0.15333		NA	-2.65926	NA	-2.57702	-2.55105	0.0170072
0.251044		NA	-4.13517	-3.77226	-3.96332	-3.68888	0.0394537	0.215475		NA	-3.03655	-2.90042	-2.76462	-2.56395		0.0723545	0.195872		NA	-2.97593	-2.8647	-2.65926	-2.6173		0.0588248	0.183525		NA	-2.63109	-2.60369	-2.47694	NA	0.03705
0.253685		NA	-4.07454	-4.01738	-3.91202	-3.41125	0.0391394	0.215304		NA	-3.05761	-2.81341	-2.67365	-2.43042		0.094178	0.19301		NA	-2.79688	-2.7181	-2.68825	-2.52573		0.0390523	NA		NA	-2.70306	-2.64508	-2.47694	NA	0.0542144
0.253143		NA	-4.13517	-4.13517	-3.81671	-3.64966	0.0774089	0.176407		NA	-3.07911	-2.99573	-2.78062	-2.59027		0.0781121	0.194059		NA	-2.84731	-2.84731	-2.70306	-2.59027		0.0425387	NA		NA	NA	NA	NA	NA	NA
						Mean	0.0499836								Mean	0.0722874								Mean	0.0478965							Mean	0.0296684
						St.dev	0.0262423								St.dev	0.0126023								St.dev	0.0103173							St.dev	0.0142078
	4 °C			8 °C			15 °C			21 °C
	mM CH4 dissolved	Specific growth rate (Cell divisions per cell per hour)		mM CH4 dissolved	Specific growth rate (Cell divisions per cell per hour)		mM CH4 dissolved	Specific growth rate (Cell divisions per cell per hour)		mM CH4 dissolved	Specific growth rate (Cell divisions per cell per hour)
Concentration 1	0.00347834	0.0239369		0.00252896	0.0508074		0.00259793	0.0208598		0.00242469	0.00950117
Concentration 1	0.00324445	0.0312746		0.00293704	0.00687878		NA	NA		NA	NA
Concentration 1	0.00259718	0.0424269		0.00300245	0.0300967		0.00257299	0.0137025		0.00260764	0.010355
Concentration 2	0.00859726	0.0416589		0.00905618	0.0565208		0.00799578	0.0154331		0.00788228	0.0272369
Concentration 2	0.00993923	0.0313546		0.00894818	0.0421284		0.00790993	0.00595994		0.00781853	0.00361567
Concentration 2	0.00963046	0.0604079		0.00925462	0.0566661		0.00786395	0.005662		0.00809469	0.0194069
Concentration 3	0.0243196	0.0545877		0.0220513	0.0515338		0.0196398	0.0362904		0.0198391	0.00314255
Concentration 3	0.0259718	0.0413627		0.0231274	0.031753		0.0194102	0.0227561		0.0193436	0.001886
Concentration 3	0.0258182	0.0450497		0.0229238	0.0566636		0.0195199	0.036187		0.0191452	0.0230708
Concentration 4	0.0527108	0.0312715		0.0455885	0.0575616		0.0404471	0.0400064		0.0393134	0.0138836
Concentration 4	0.0531782	0.0377838		0.045683	0.0807213		0.0409622	0.0443921		0.0395105	0.0242943
Concentration 4	0.050309	0.0527149		0.0455046	0.0784605		0.0408912	0.0501745		0.0392384	0.0463754
Concentration 5	0.0962048	0.0317016		0.0895032	0.075954		0.0816268	0.0412674		0.0797977	0.0188024
Concentration 5	0.101457	0.0738054		0.0907701	0.0779551		0.0809373	0.0458463		0.0810809	0.0261557
Concentration 5	0.104238	0.0436857		0.090631	0.0682258		0.0812518	0.0534615		0.0806046	0.0160104
Concentration 6	0.196195	0.0401774		0.17526	0.0586527		0.160103	0.0565563		NA	NA
Concentration 6	0.185752	0.042175		0.176743	0.0752438		0.158751	0.0620663		0.152488	0.0384388
Concentration 6	0.196681	0.0532597		0.175778	0.0499108		0.15883	0.0314548		0.15333	0.0170072
Concentration 7	0.251044	0.0515225		0.215475	0.0723545		0.195872	0.0588248		0.183525	0.03705
Concentration 7	0.253685	0.0966168		0.215304	0.094178		0.19301	0.0390523		NA	NA
Concentration 7	0.253143	0.0805186		0.176407	0.0781121		0.194059	0.0425387		NA	NA
	Estimate	Std. Error	P value	Estimate	Std. Error	P value	Estimate	Std. Error	P value	Estimate	Std. Error	P value
Km (half saturation constant)	0.00228	0.00164	0.181	0.00491	0.001948	0.0207	0.01589	0.00585	0.0143	0.0101	0.00923	0.291193
Vmax (rate at CH4 saturation)	0.05396	0.00496	1.3e-09	0.07372	0.00494	5.9e-12	0.05063	0.00447	1.3e-09	0.02849	0.00619	0.000348

## Sheet: Table B6
Supplementary table B6: CH4 oxidation kinetics of Methylobacter sp. G7 at 4, 8, 15 and 21 °C. Data refer to the experiment in supplementary figure S2B.
First row-set of data shows µmol CH4 at different timepoints during the experiments at the different temperatures. The mass of CH4 is here normalized to how much 108 cells would oxidize
Second row-set of data shows µmol CH4 at different timepoints during the experiments at the different temperatures.
Third row-set show the normalized CH4 oxidation rates and the associated dissolved CH4 concentrations as the basis for model estimation.
Fourth row-set shows the model estimates and statistics as also shown in figure S5
	µmol CH4 - oxidation adjusted to 108 cells-1	4 °C									8 °C									15 °C									21 °C
	mM CH4 dissolved	Hours	0	2	4	6.2	8.7	SLOPE (µmol CH4 oxidized per 108 cells per hour)	R2	mM CH4 dissolved	Hours	0	2	4.2	6.2	8.5	SLOPE (µmol CH4 oxidized per 108 cells per hour)	R2	mM CH4 dissolved		0	2	4	6.2	8.5	SLOPE (µmol CH4 oxidized per 108 cells per hour)	R2	mM CH4 dissolved		0	2	4	6.2	8.5	SLOPE (µmol CH4 oxidized per 108 cells per hour)	R2
	0.00347834	Concentration 1	7.0696	6.96161	6.84973	6.86144	6.83137	-0.0261357	0.794727	0.00252896	Concentration 1	5.57533	5.48654	5.44724	5.43838	5.38657	-0.0200382	0.912154	0.00259793	Concentration 1	6.56822	6.48757	6.43946	6.40726	6.37624	-0.0217376	0.940642	0.00242469	Concentration 1	6.85911	6.83858	6.79475	6.71537	6.69134	-0.0216629	0.962079
	0.00324445	Concentration 1	6.59423	6.51342	NA	6.43846	6.41627	-0.0197787	0.937269	0.00293704	Concentration 1	6.47499	6.39067	6.35394	6.33608	6.27557	-0.021364	0.945576	NA	Concentration 1	6.57572	6.51666	6.48217	6.43559	6.38945	-0.021366	0.993109	NA	Concentration 1	6.88153	6.8424	6.80845	6.72808	6.72665	-0.0199455	0.940324
	0.00259718	Concentration 1	5.27867	5.23289	5.12448	5.14087	4.80356	-0.0491429	0.815873	0.00300245	Concentration 1	6.61919	6.53526	6.49225	6.44834	6.05344	-0.0580129	0.784632	0.00257299	Concentration 1	6.50516	6.43262	6.40952	6.3561	5.89218	-0.0624784	0.73389	0.00260764	Concentration 1	7.37664	7.32234	7.27644	7.22145	6.97649	-0.0429888	0.862338
	0.00859726	Concentration 2	NA	17.6192	17.5707	17.4028	17.184	-0.0667384	0.957031	0.00905618	Concentration 2	19.9652	19.6776	19.583	19.5134	19.3327	-0.0672877	0.935607	0.00799578	Concentration 2	20.2153	20.0471	19.9577	19.8238	19.7052	-0.0585514	0.990603	0.00788228	Concentration 2	22.2979	22.1342	21.9857	21.9233	21.8351	-0.0532446	0.953039
	0.00993923	Concentration 2	20.2011	20.0804	19.9909	19.8448	19.549	-0.0719817	0.960786	0.00894818	Concentration 2	19.7271	19.5023	19.4008	19.3042	19.1246	-0.0661245	0.974418	0.00790993	Concentration 2	19.9983	19.8883	19.7598	19.6505	19.5241	-0.0559016	0.998634	0.00781853	Concentration 2	22.1175	21.9941	21.8232	21.7805	21.6507	-0.0538815	0.96822
	0.00963046	Concentration 2	19.5735	19.5464	19.4506	19.3269	19.1225	-0.0525086	0.945442	0.00925462	Concentration 2	20.4027	20.1211	20.0541	19.9792	19.8508	-0.0585471	0.911172	0.00786395	Concentration 2	19.882	19.7373	19.6963	19.5869	19.4589	-0.0470545	0.980288	0.00809469	Concentration 2	22.8987	22.7512	22.577	22.5033	22.3908	-0.059311	0.972005
	0.0243196	Concentration 3	49.4287	49.0382	48.8757	48.5738	48.3774	-0.118205	0.974891	0.0220513	Concentration 3	48.6141	48.0846	47.8966	47.6129	47.3157	-0.144358	0.968329	0.0196398	Concentration 3	49.6542	49.3821	49.158	48.9297	48.6454	-0.116451	0.998087	0.0198391	Concentration 3	56.1219	55.9115	55.5791	55.389	55.3421	-0.0974261	0.933911
	0.0259718	Concentration 3	52.7867	52.3091	52.1599	51.7574	51.6073	-0.133764	0.955219	0.0231274	Concentration 3	50.9866	50.48	50.2173	49.8305	49.4398	-0.176312	0.990398	0.0194102	Concentration 3	49.0738	48.8173	48.5997	48.3943	48.141	-0.107832	0.997286	0.0193436	Concentration 3	54.7203	54.5439	54.2986	54.0442	53.8364	-0.106902	0.996848
	0.0258182	Concentration 3	52.4745	51.9891	51.8866	51.521	51.4787	-0.112537	0.904542	0.0229238	Concentration 3	50.5377	50.1232	49.8052	49.4486	49.2574	-0.152147	0.981459	0.0195199	Concentration 3	49.3511	49.0596	48.8078	48.6395	48.3693	-0.11217	0.989487	0.0191452	Concentration 3	54.1592	53.9727	53.7157	53.6108	53.4388	-0.0846728	0.977112
	0.0527108	Concentration 4	107.133	106.619	106.659	105.958	106.039	-0.130651	0.845495	0.0455885	Concentration 4	100.504	99.6156	99.3837	99.2294	98.9107	-0.167775	0.871902	0.0404471	Concentration 4	102.26	101.763	101.587	101.359	100.937	-0.143808	0.969978	0.0393134	Concentration 4	111.212	110.979	110.534	110.023	110.075	-0.151387	0.917155
	0.0531782	Concentration 4	108.083	107.14	107.345	106.174	106.548	-0.184008	0.725975	0.045683	Concentration 4	100.713	99.9145	99.5464	99.1754	99.0242	-0.193075	0.919302	0.0409622	Concentration 4	103.563	103.088	102.835	102.599	102.151	-0.156069	0.981814	0.0395105	Concentration 4	111.77	111.694	111.188	110.402	110.874	-0.144001	0.711596
	0.050309	Concentration 4	102.251	102.28	102.099	101.204	101.591	-0.109804	0.635954	0.0455046	Concentration 4	100.319	99.6972	99.3583	99.1702	99.0288	-0.145859	0.902676	0.0408912	Concentration 4	103.383	102.98	102.719	102.472	102.069	-0.147842	0.990544	0.0392384	Concentration 4	111	110.77	110.461	110.022	109.764	-0.151899	0.991069
	0.0962048	Concentration 5	NA	196.391	196.078	195.774	195.687	-0.106941	0.928458	0.0895032	Concentration 5	197.318	196.816	196.541	195.615	195.566	-0.220853	0.935812	0.0816268	Concentration 5	206.373	205.606	205.48	205.104	204.648	-0.186028	0.949187	0.0797977	Concentration 5	225.737	NA	224.879	224.722	224.735	-0.12219	0.833582
	0.101457	Concentration 5	206.207	205.84	205.854	205.221	204.866	-0.153746	0.942296	0.0907701	Concentration 5	200.111	199.233	198.929	198.064	197.983	-0.254394	0.93499	0.0809373	Concentration 5	204.63	204.183	204.044	203.686	203.299	-0.149098	0.983349	0.0810809	Concentration 5	229.366	NA	228.341	228.168	228.068	-0.155438	0.884688
	0.104238	Concentration 5	211.86	211.236	211.189	210.862	210.65	-0.128369	0.911865	0.090631	Concentration 5	199.805	199.099	198.77	197.85	198.017	-0.225869	0.89099	0.0812518	Concentration 5	205.425	205.035	204.761	204.23	203.882	-0.183582	0.994131	0.0806046	Concentration 5	228.019	NA	226.952	226.901	226.907	-0.13342	0.770206
	0.196195	Concentration 6	398.758	398.367	NA	397.801	397.299	-0.161597	0.99349	0.17526	Concentration 6	386.378	385.503	385.563	385.032	384.398	-0.208563	0.91881	0.160103	Concentration 6	404.781	404.194	403.694	403.438	402.954	-0.207216	0.978386	NA	Concentration 6	437.228	436.93	436.095	436.472	435.798	-0.155498	0.792447
	0.185752	Concentration 6	NA	NA	NA	NA	NA	NA	NA	0.176743	Concentration 6	389.646	388.639	388.805	388.571	387.167	-0.237977	0.799364	0.158751	Concentration 6	401.363	400.698	400.548	400.406	399.896	-0.151829	0.920778	0.152488	Concentration 6	431.367	430.961	429.06	428.774	428.871	-0.334145	0.801565
	0.196681	Concentration 6	NA	NA	NA	NA	NA	NA	NA	0.175778	Concentration 6	387.521	385.762	386.324	386.251	384.795	-0.234182	0.631626	0.15883	Concentration 6	401.562	401.157	400.722	400.796	399.889	-0.175386	0.897444	0.15333	Concentration 6	433.748	433.737	NA	432.62	430.916	-0.322688	0.874818
	0.251044	Concentration 7	NA	NA	NA	NA	NA	NA	NA	0.215475	Concentration 7	475.036	NA	473.731	474.146	473.426	-0.171833	0.784746	0.195872	Concentration 7	495.213	495.002	494.578	494.34	494.003	-0.145181	0.990167	0.183525	Concentration 7	519.167	519.466	516.931	518.4	NA	-0.228603	0.288224
	0.253685	Concentration 7	NA	NA	NA	NA	NA	NA	NA	0.215304	Concentration 7	474.659	NA	472.709	472.968	472.455	-0.250771	0.824424	0.19301	Concentration 7	487.977	487.516	487.277	487.207	486.879	-0.117658	0.933539	NA	Concentration 7	NA	NA	NA	NA	NA	NA	NA
	0.253143	Concentration 7	NA	NA	NA	NA	NA	NA	NA	0.176407	Concentration 7	NA	NA	NA	NA	NA	NA	NA	0.194059	Concentration 7	490.629	490.245	489.847	489.935	489.187	-0.150855	0.8981	NA	Concentration 7	NA	NA	NA	NA	NA	NA	NA
								Mean	0.889332								Mean	0.890919								Mean	0.957593								Mean	0.864802
	µmol CH4	4 °C									8 °C									15 °C									21 °C
	mM CH4 dissolved	Hours	0	2	4	6.2	8.7	SLOPE (µmol CH4 oxidized in total by the culture per hour)	R2	mM CH4 dissolved	Hours	0	2	4.2	6.2	8.5	SLOPE (µmol CH4 oxidized in total by the culture per hour)	R2	mM CH4 dissolved	Hours	0	2	4	6.2	8.5	SLOPE (µmol CH4 oxidized in total by the culture per hour)	R2	mM CH4 dissolved	Hours	0	2	4	6	8	SLOPE (µmol CH4 oxidized in total by the culture per hour)	R2
	0.00347834	Concentration 1	7.0696	6.13036	5.02352	5.11448	4.77242	-0.254806	0.822551	0.00252896	Concentration 1	5.57533	4.92338	4.45601	4.36101	3.73772	-0.199976	0.958249	0.00259793	Concentration 1	6.56822	5.75761	5.2015	4.81407	4.45107	-0.242671	0.957488	0.00242469	Concentration 1	6.85911	6.51368	5.7297	4.38423	3.95341	-0.397043	0.960701
	0.00324445	Concentration 1	6.59423	5.89141	NA	5.10181	4.84938	-0.196714	0.959405	0.00293704	Concentration 1	6.47499	5.59889	5.03964	4.81314	4.12491	-0.258586	0.965168	NA	Concentration 1	6.57572	5.78215	5.40651	4.86147	4.38197	-0.249692	0.982593	NA	Concentration 1	6.88153	6.22327	5.59343	4.23129	4.20848	-0.366904	0.946034
	0.00259718	Concentration 1	5.27867	4.896	3.82345	4.01527	0.0680324	-0.534724	0.777762	0.00300245	Concentration 1	6.61919	5.80395	5.34976	4.83599	0.0853835	-0.668837	0.758883	0.00257299	Concentration 1	6.50516	5.80059	5.54902	4.90636	0.0859072	-0.65878	0.738566	0.00260764	Concentration 1	7.37664	6.38967	5.62964	4.64356	0.0905148	-0.815918	0.830731
	0.00859726	Concentration 2	NA	19.0352	18.588	16.4038	13.4126	-0.86476	0.940983	0.00905618	Concentration 2	19.9652	17.6584	16.5016	15.5961	13.2447	-0.731604	0.973648	0.00799578	Concentration 2	20.2153	18.2965	17.1138	15.5917	14.0094	-0.71217	0.994356	0.00788228	Concentration 2	22.2979	19.6003	17.0912	15.8905	14.1933	-0.995938	0.976584
	0.00993923	Concentration 2	20.2011	19.1103	18.1053	16.3477	12.8864	-0.814468	0.948048	0.00894818	Concentration 2	19.7271	17.1632	16.0915	14.9926	12.1845	-0.814603	0.968182	0.00790993	Concentration 2	19.9983	18.7064	17.1353	15.9288	14.3658	-0.661794	0.997782	0.00781853	Concentration 2	22.1175	19.7066	16.5349	15.7691	13.2305	-1.08558	0.975104
	0.00963046	Concentration 2	19.5735	19.3562	18.1201	16.5916	13.6641	-0.684202	0.925291	0.00925462	Concentration 2	20.4027	17.7633	16.8995	16.0224	14.0154	-0.683989	0.954846	0.00786395	Concentration 2	19.882	17.9368	17.4084	16.021	14.2711	-0.6203	0.977941	0.00809469	Concentration 2	22.8987	20.1678	17.2247	15.9765	13.6262	-1.13682	0.98427
	0.0243196	Concentration 3	49.4287	45.6357	43.7575	39.3332	36.4554	-1.49125	0.989608	0.0220513	Concentration 3	48.6141	43.112	40.8761	37.2775	32.6313	-1.7814	0.983436	0.0196398	Concentration 3	49.6542	46.366	43.402	40.2813	35.7429	-1.60139	0.996474	0.0198391	Concentration 3	56.1219	51.798	44.8546	41.0098	40.0471	-2.1469	0.946509
	0.0259718	Concentration 3	52.7867	48.3094	46.7842	42.2061	40.2525	-1.43659	0.970902	0.0231274	Concentration 3	50.9866	46.2373	43.1137	39.095	34.1378	-1.92608	0.99501	0.0194102	Concentration 3	49.0738	45.7143	42.4018	39.1219	35.2447	-1.61523	0.999603	0.0193436	Concentration 3	54.7203	51.2757	46.0704	41.5084	37.3062	-2.22977	0.996956
	0.0258182	Concentration 3	52.4745	47.2668	45.9119	41.6333	40.9438	-1.31466	0.923371	0.0229238	Concentration 3	50.5377	46.371	42.5898	37.8322	34.843	-1.88005	0.993426	0.0195199	Concentration 3	49.3511	45.7312	42.2328	39.6019	35.2869	-1.61495	0.995614	0.0191452	Concentration 3	54.1592	50.7066	45.3386	43.0777	39.374	-1.85996	0.987047
	0.0527108	Concentration 4	107.133	101.1	101.619	90.6539	91.8175	-1.88952	0.846628	0.0455885	Concentration 4	100.504	91.272	88.2817	86.2231	80.9264	-2.08019	0.926846	0.0404471	Concentration 4	102.26	95.5825	93.1285	89.2696	81.9732	-2.2147	0.974767	0.0393134	Concentration 4	111.212	106.739	96.8562	86.0175	87.1244	-3.44486	0.924834
	0.0531782	Concentration 4	108.083	97.3269	99.8989	86.5817	92.5538	-1.89664	0.648093	0.045683	Concentration 4	100.713	92.962	88.4611	83.0258	80.2639	-2.38868	0.967688	0.0409622	Concentration 4	103.563	97.3417	93.9145	89.835	82.1005	-2.38245	0.984262	0.0395105	Concentration 4	111.77	110.205	99.821	82.8728	94.1382	-3.12979	0.687255
	0.050309	Concentration 4	102.251	102.62	100.349	86.052	93.1251	-1.59155	0.577383	0.0455046	Concentration 4	100.319	94.4878	89.7807	86.9626	84.4264	-1.84878	0.961692	0.0408912	Concentration 4	103.383	97.8282	93.7667	89.7408	81.5933	-2.44206	0.986095	0.0392384	Concentration 4	111	106.814	100.683	90.7812	84.3935	-3.46228	0.9817
	0.0962048	Concentration 5	NA	206.195	201.533	196.877	195.509	-1.62501	0.931769	0.0895032	Concentration 5	197.318	191.584	188.313	174.447	173.486	-3.04298	0.925293	0.0816268	Concentration 5	206.373	195.282	193.207	186.584	177.796	-3.10684	0.965537	0.0797977	Concentration 5	225.737	NA	205.823	202.604	202.928	-2.98779	0.849749
	0.101457	Concentration 5	206.207	202.523	202.735	194.496	187.432	-2.13523	0.91955	0.0907701	Concentration 5	200.111	191.874	187.46	175.636	174.138	-3.20095	0.952422	0.0809373	Concentration 5	204.63	197.412	194.841	188.069	179.362	-2.83303	0.980449	0.0810809	Concentration 5	229.366	NA	207.961	204.277	201.84	-3.52211	0.91295
	0.104238	Concentration 5	211.86	203.906	203.235	198.332	194.595	-1.84891	0.940931	0.090631	Concentration 5	199.805	191.758	186.851	172.16	175.38	-3.20398	0.878398	0.0812518	Concentration 5	205.425	199.4	195.86	187.039	179.675	-3.0208	0.988222	0.0806046	Concentration 5	228.019	NA	205.459	204.239	204.362	-3.06253	0.802211
	0.196195	Concentration 6	398.758	394.03	NA	399.077	391.355	-0.470349	0.243933	0.17526	Concentration 6	386.378	376.397	377.256	368.948	357.775	-3.05099	0.917497	0.160103	Concentration 6	404.781	396.093	388.151	383.053	372.81	-3.628	0.991068	NA	Concentration 6	437.228	430.683	412.688	420.446	405.293	-3.70533	0.816197
	0.185752	Concentration 6	NA	NA	NA	NA	NA	NA	NA	0.176743	Concentration 6	389.646	378.154	380.794	376.682	348.293	-4.00189	0.739619	0.158751	Concentration 6	401.363	391.979	389.433	386.804	375.505	-2.68899	0.932536	0.152488	Concentration 6	431.367	423.447	381.839	375.198	377.627	-7.78645	0.820129
	0.196681	Concentration 6	NA	NA	NA	NA	NA	NA	NA	0.175778	Concentration 6	387.521	363.889	373.38	372.142	343.641	-3.76688	0.615101	0.15883	Concentration 6	401.562	394.753	387.405	388.922	371.157	-3.15729	0.876751	0.15333	Concentration 6	433.748	433.531	NA	406.111	368.895	-7.85624	0.875134
	0.251044	Concentration 7	NA	NA	NA	NA	NA	NA	NA	0.215475	Concentration 7	475.036	NA	459.409	466.584	451.102	-2.42434	0.734759	0.195872	Concentration 7	495.213	492.305	485.708	481.059	474.242	-2.51239	0.989694	0.183525	Concentration 7	519.167	525.406	471.613	507.114	NA	-4.49772	0.233382
	0.253685	Concentration 7	NA	NA	NA	NA	NA	NA	NA	0.215304	Concentration 7	474.659	NA	453.674	458.659	445.82	-3.11186	0.849572	0.19301	Concentration 7	487.977	480.064	475.62	474.292	466.921	-2.25227	0.948126	NA	Concentration 7	NA	NA	NA	NA	NA	NA	NA
	0.253143	Concentration 7	NA	NA	NA	NA	NA	NA	NA	0.176407	Concentration 7	NA	NA	NA	NA	NA	NA	NA	0.194059	Concentration 7	490.629	484.418	478.097	479.737	464.123	-2.73297	0.869498	NA	Concentration 7	NA	NA	NA	NA	NA	NA	NA
			4 °C			8 °C			15 °C			21 °C
			mM CH4 dissolved	µmol CH4 108 cells-1 h-1		mM CH4 dissolved	µmol CH4 108 cells-1 h-1		mM CH4 dissolved	µmol CH4 108 cells-1 h-1		mM CH4 dissolved	µmol CH4 108 cells-1 h-1
			0.00347834	0.0261357		0.00252896	0.0200382		0.00259793	0.0217376		0.00242469	0.0216629
			0.00324445	0.0197787		0.00293704	0.021364		NA	0.021366		NA	0.0199455
			0.00259718	0.0491429		0.00300245	0.0580129		0.00257299	0.0624784		0.00260764	0.0429888
			0.00859726	0.0667384		0.00905618	0.0672877		0.00799578	0.0585514		0.00788228	0.0532446
			0.00993923	0.0719817		0.00894818	0.0661245		0.00790993	0.0559016		0.00781853	0.0538815
			0.00963046	0.0525086		0.00925462	0.0585471		0.00786395	0.0470545		0.00809469	0.059311
			0.0243196	0.118205		0.0220513	0.144358		0.0196398	0.116451		0.0198391	0.0974261
			0.0259718	0.133764		0.0231274	0.176312		0.0194102	0.107832		0.0193436	0.106902
			0.0258182	0.112537		0.0229238	0.152147		0.0195199	0.11217		0.0191452	0.0846728
			0.0527108	0.130651		0.0455885	0.167775		0.0404471	0.143808		0.0393134	0.151387
			0.0531782	0.184008		0.045683	0.193075		0.0409622	0.156069		0.0395105	0.144001
			0.050309	0.109804		0.0455046	0.145859		0.0408912	0.147842		0.0392384	0.151899
			0.0962048	0.106941		0.0895032	0.220853		0.0816268	0.186028		0.0797977	0.12219
			0.101457	0.153746		0.0907701	0.254394		0.0809373	0.149098		0.0810809	0.155438
			0.104238	0.128369		0.090631	0.225869		0.0812518	0.183582		0.0806046	0.13342
			0.196195	0.161597		0.17526	0.208563		0.160103	0.207216		NA	0.155498
			NA	NA		0.176743	0.237977		0.158751	0.151829		0.152488	0.334145
			NA	NA		0.175778	0.234182		0.15883	0.175386		0.15333	0.322688
			NA	NA		0.215475	0.171833		0.195872	0.145181		0.183525	0.228603
			NA	NA		0.215304	0.250771		0.19301	0.117658		NA	NA
			NA	NA		NA	NA		0.194059	0.150855		NA	NA
			Estimate	Std. Error	P value	Estimate	Std. Error	P value	Estimate	Std. Error	P value	Estimate	Std. Error	P value
		Km (half saturation constant)	0.01187	0.003783	0.00723	0.01851	0.004019	0.00022	0.0123	0.00311	0.000845	0.0498	0.02269	0.0424
		Vmax (rate at CH4 saturation)	0.16226	0.013484	9e-09	0.25316	0.014044	6e-13	0.17966	0.01025	3.4e-13	0.31032	0.05466	2.7e-05

## Sheet: Table B7
Supplementary table B7: Growth efficiency (cell divisions per µmol CH4 oxidized) of Methylobacter sp. G7 at 4, 8, 15, 21 and 27 °C and seven different CH4 concentrations. Data refer to the experiment in supplementary figure S2B.
First row-set of data shows the starting concentration of dissolved CH4 for all the experiments.
Second row-set of data shows the estimated growth rates for the combinations of CH4 concentrations and temperature in the first row. The estimates were extracted from the Michaelis-Menten non-linear regression models in figure S5.
Third row-set of data shows the estimated CH4 oxidation rates for the combinations of CH4 concentrations and temperature in the first row. The estimates were extracted from the Michaelis-Menten non-linear regression models in figure S5.
Fourth row-set shows the calculated growth efficiencies (Cell divisions per cell per hour, multiplied by 108 cells, and divided by µmol oxidized by 108 cells per hour)
	4°C	8°C	15°C	21°C
	mM CH4 dissolved	mM CH4 dissolved	mM CH4 dissolved	mM CH4 dissolved
Concentration 1	0.00347834	0.00252896	0.00259793	0.00242469
Concentration 1	0.00324445	0.00293704	0.0026009	0.00243261
Concentration 1	0.00259718	0.00300245	0.00257299	0.00260764
Concentration 2	0.00859726	0.00905618	0.00799578	0.00788228
Concentration 2	0.00993923	0.00894818	0.00790993	0.00781853
Concentration 2	0.00963046	0.00925462	0.00786395	0.00809469
Concentration 3	0.0243196	0.0220513	0.0196398	0.0198391
Concentration 3	0.0259718	0.0231274	0.0194102	0.0193436
Concentration 3	0.0258182	0.0229238	0.0195199	0.0191452
Concentration 4	0.0527108	0.0455885	0.0404471	0.0393134
Concentration 4	0.0531782	0.045683	0.0409622	0.0395105
Concentration 4	0.050309	0.0455046	0.0408912	0.0392384
Concentration 5	0.0962048	0.0895032	0.0816268	0.0797977
Concentration 5	0.101457	0.0907701	0.0809373	0.0810809
Concentration 5	0.104238	0.090631	0.0812518	0.0806046
Concentration 6	0.196195	0.17526	0.160103	0.15456
Concentration 6	0.185752	0.176743	0.158751	0.152488
Concentration 6	0.196681	0.175778	0.15883	0.15333
Concentration 7	0.251044	0.215475	0.195872	0.183525
Concentration 7	0.253685	0.215304	0.19301	0.170419
Concentration 7	0.253143	0.176407	0.194059
	Cell divisions per cell per hour
	4°C	8°C	15°C	21°C
Concentration 1	0.0326056	0.0250473	0.00711404	0.00551494
Concentration 1	0.031701	0.027577
Concentration 1	0.0287452	0.0279582	0.00705526	0.00584565
Concentration 2	0.0426601	0.0477864	0.016948	0.0124868
Concentration 2	0.0439022	0.0475844	0.0168265	0.0124298
Concentration 2	0.0436412	0.0481496	0.0167611	0.0126736
Concentration 3	0.0493445	0.0602821	0.0279875	0.0188764
Concentration 3	0.0496149	0.0607976	0.0278402	0.0187147
Concentration 3	0.0495911	0.0607031	0.0279108	0.0186484
Concentration 4	0.0517319	0.0665428	0.0363521	0.0226635
Concentration 4	0.0517508	0.0665562	0.0364816	0.0226866
Concentration 4	0.0516298	0.0665309	0.0364639	0.0226547
Concentration 5	0.0527197	0.0698788	0.0423841	0.0252854
Concentration 5	0.0527829	0.0699296	0.0423253	0.0253305
Concentration 5	0.0528139	0.0699241	0.0423522
Concentration 6	0.0533489	0.0717049	0.046064	0.0253139
Concentration 6	0.0533145	0.0717213	0.0460286	0.0267162
Concentration 6	0.0533504	0.0717106	0.0460307	0.0267253
Concentration 7	0.053483	0.0720717	0.0468364	0.0269998
Concentration 7	0.0534881	0.0720704	0.0467843	0.0304906
Concentration 7	0.053487	0.0717176	0.0468035
	CH4 oxidation estimates - µmol CH4 oxidized by 108 cells per hour
	4°C	8°C	15°C	21°C
Concentration 1	0.036754	0.030438	0.0313271	0.0144073
Concentration 1	0.0348129	0.0346768	0.0313566	0.0144522
Concentration 1	0.0291138	0.0353413	0.0310783	0.0154403
Concentration 2	0.0681316	0.0831842	0.0707757	0.0424046
Concentration 2	0.0739215	0.0825156	0.0703132	0.0421082
Concentration 2	0.0726533	0.0843993	0.0700639	0.0433875
Concentration 3	0.109016	0.137647	0.11047	0.0884044
Concentration 3	0.111341	0.140633	0.109969	0.0868141
Concentration 3	0.111133	0.14008	0.11021	0.0861712
Concentration 4	0.132421	0.180066	0.137764	0.136901
Concentration 4	0.132635	0.180174	0.13817	0.137283
Concentration 4	0.131268	0.17997	0.138114	0.136754
Concentration 5	0.144428	0.209784	0.156134	0.191075
Concentration 5	0.145255	0.210286	0.15596	0.192244
Concentration 5	0.145662	0.210232	0.156039	0.191813
Concentration 6	0.152997	0.22898	0.166844	0.2347
Concentration 6		0.229163	0.166743	0.233925
Concentration 6		0.229044	0.166749	0.234242
Concentration 7		0.233135	0.169047	0.244088
Concentration 7		0.23312	0.168899
Concentration 7			0.168954
	Cell divisions per µmol CH4 oxidized
	4°C	8°C	15°C	21°C
Concentration 1	8.87131e+07	8.22896e+07	2.27089e+07	3.82787e+07
Concentration 1	9.10612e+07	7.95258e+07
Concentration 1	9.87338e+07	7.91093e+07	2.27015e+07	3.78598e+07
Concentration 2	6.26143e+07	5.74465e+07	2.39461e+07	2.94467e+07
Concentration 2	5.93903e+07	5.76672e+07	2.39308e+07	2.95188e+07
Concentration 2	6.00677e+07	5.70497e+07	2.39225e+07	2.92101e+07
Concentration 3	4.52634e+07	4.37946e+07	2.53349e+07	2.13523e+07
Concentration 3	4.45614e+07	4.32314e+07	2.53163e+07	2.15572e+07
Concentration 3	4.46232e+07	4.33346e+07	2.53252e+07	2.16411e+07
Concentration 4	3.90663e+07	3.69546e+07	2.63872e+07	1.65547e+07
Concentration 4	3.90174e+07	3.694e+07	2.64035e+07	1.65254e+07
Concentration 4	3.93315e+07	3.69677e+07	2.64012e+07	1.65659e+07
Concentration 5	3.65023e+07	3.331e+07	2.7146e+07	1.32333e+07
Concentration 5	3.63382e+07	3.32545e+07	2.71386e+07	1.31762e+07
Concentration 5	3.62578e+07	3.32605e+07	2.7142e+07	0
Concentration 6	3.48691e+07	3.1315e+07	2.76089e+07
Concentration 6		3.1297e+07	2.76045e+07	1.14208e+07
Concentration 6		3.13087e+07	2.76048e+07	1.14093e+07
Concentration 7		3.09142e+07	2.77061e+07	1.10615e+07
Concentration 7		3.09156e+07	2.76996e+07
Concentration 7

## Sheet: Table B8
Supplementary table B8: Growth kinetics of M. luteus ACM 3304T at 8, 15, 21 and 27 °C. Data refer to the experiment in supplementary figure S2C.
First row-set of data shows raw OD600 measurements at different timepoints during the experiments at the different temperatures.
Second row-set shows how the specific growth rate is calculated from the linear slope of the natural logarithm of the optical density data.
Third row-set shows the specific growth rates and the associated dissolved CH4 concentrations as the basis for the model estimation.
Fourth row-set shows the model estimates and statistics as shown in figure S6
OD600 - optical density	8°C									15°C									21°C									27°C
mM CH4 dissolved	Hour	0	2	4	6.5	9			mM CH4 dissolved	Hour	0	2	4	6.5	9			mM CH4 dissolved	Hour	0	2	4	6.5	9			mM CH4 dissolved	Hour	0	2	4	6.5	9
NA	Concentration 1	NA	NA	NA	NA	NA			0.00296828	Concentration 1	0.0325	0.047	0.045	0.043	0.051			0.00214981	Concentration 1	0.08	0.06	0.088	0.095	0.079			0.00164269	Concentration 1	NA	0.039	0.04	0.044	0.051
NA	Concentration 1	NA	NA	NA	NA	NA			0.00289527	Concentration 1	0.0325	0.044	0.047	0.046	0.048			0.00239487	Concentration 1	0.08	0.087	0.07	0.079	0.087			0.00171558	Concentration 1	NA	0.038	0.04	0.037	0.042
NA	Concentration 1	NA	NA	NA	NA	NA			0.00288202	Concentration 1	0.0325	0.043	0.049	0.042	0.042			NA	Concentration 1	NA	NA	NA	NA	NA			0.00168779	Concentration 1	NA	0.035	0.037	0.036	0.04
NA	Concentration 2	NA	NA	NA	NA	NA			0.00848673	Concentration 2	0.0325	0.048	0.045	0.048	0.052			0.00721682	Concentration 2	0.08	0.082	0.076	0.085	0.088			NA	Concentration 2	NA	0.042	0.041	0.042	0.04
0.0100771	Concentration 2	NA	0.032	0.03	0.033	0.032			0.00860778	Concentration 2	0.0325	0.042	0.044	0.051	0.051			0.00727995	Concentration 2	0.08	0.084	0.087	0.078	0.094			NA	Concentration 2	NA	0.041	0.04	0.038	0.041
0.0101328	Concentration 2	NA	0.035	0.034	0.037	0.037			0.008513	Concentration 2	0.0325	0.046	0.049	0.043	0.054			NA	Concentration 2	NA	NA	NA	NA	NA			0.00523146	Concentration 2	NA	0.038	0.044	0.042	0.047
0.0238849	Concentration 3	NA	0.035	0.038	0.037	0.039			0.0208545	Concentration 3	0.0325	0.045	0.045	0.049	0.057			0.0174648	Concentration 3	0.08	0.078	0.091	0.091	0.088			0.0125792	Concentration 3	NA	0.044	0.043	0.047	0.047
0.0238585	Concentration 3	NA	0.036	0.037	0.038	0.042			0.0210118	Concentration 3	0.0325	0.047	0.05	0.052	0.054			0.0173486	Concentration 3	0.08	0.088	0.096	0.102	0.098			0.0125208	Concentration 3	NA	0.037	0.043	0.046	0.054
0.024196	Concentration 3	NA	0.035	0.04	0.039	0.04			0.0208373	Concentration 3	0.0325	0.046	0.049	0.047	0.056			0.017782	Concentration 3	0.08	0.086	0.091	0.103	0.093			0.0124065	Concentration 3	NA	0.042	0.041	0.047	0.053
0.0504691	Concentration 4	NA	0.034	0.036	0.036	0.038			0.0413533	Concentration 4	0.0325	0.045	0.057	0.061	0.068			0.0353543	Concentration 4	0.08	0.099	0.089	0.104	0.124			0.025296	Concentration 4	NA	0.044	0.049	0.054	0.071
0.0492856	Concentration 4	NA	0.033	0.035	0.038	0.039			0.0418342	Concentration 4	0.0325	0.045	0.052	0.057	0.06			0.0352642	Concentration 4	0.08	0.094	0.102	0.102	0.113			0.0252688	Concentration 4	NA	0.042	0.043	0.052	0.065
0.0484642	Concentration 4	NA	0.038	0.037	0.039	0.044			0.0413945	Concentration 4	0.0325	0.049	0.053	0.064	0.072			0.0360333	Concentration 4	0.08	0.092	0.09	0.097	0.118			0.024814	Concentration 4	NA	0.043	0.05	0.055	0.063
0.0917452	Concentration 5	NA	0.038	0.041	0.047	0.046			0.0807373	Concentration 5	0.0325	0.044	0.053	0.063	0.075			0.0718185	Concentration 5	0.08	0.097	0.117	0.129	0.147			0.0668133	Concentration 5	NA	0.05	0.06	0.076	0.087
0.113634	Concentration 5	NA	0.042	0.042	0.048	0.054			0.0806367	Concentration 5	0.0325	0.049	0.057	0.061	0.082			0.070339	Concentration 5	0.08	0.099	0.124	0.139	0.141			0.0671284	Concentration 5	NA	0.059	0.074	0.091	0.104
0.119126	Concentration 5	NA	0.043	0.045	0.044	0.049			0.0797995	Concentration 5	0.0325	0.051	0.051	0.061	0.08			0.0705272	Concentration 5	0.08	0.089	0.108	0.126	0.135			0.0678082	Concentration 5	NA	0.061	0.069	0.086	0.101
0.20947	Concentration 6	NA	0.04	0.039	0.044	0.052			0.160244	Concentration 6	0.0325	0.051	0.06	0.068	0.077			0.138362	Concentration 6	0.08	0.107	0.13	0.165	0.187			0.132686	Concentration 6	NA	0.067	0.083	0.114	0.144
0.178332	Concentration 6	NA	0.04	0.045	0.048	0.053			0.16183	Concentration 6	0.0325	0.052	0.057	0.06	0.076			0.138686	Concentration 6	0.08	0.106	0.135	0.168	0.18			0.133648	Concentration 6	NA	0.068	0.089	0.113	0.139
0.17856	Concentration 6	NA	0.039	0.044	0.042	0.045			0.15839	Concentration 6	0.0325	0.049	0.061	0.07	0.082			0.14023	Concentration 6	0.08	0.114	0.116	0.157	0.198			0.134102	Concentration 6	NA	0.066	0.086	0.113	0.133
0.268494	Concentration 7	NA	0.04	0.044	0.049	0.047			0.227127	Concentration 7	0.0325	0.049	0.061	0.066	0.076			0.201106	Concentration 7	0.08	0.119	0.142	0.166	0.207			0.195863	Concentration 7	NA	0.069	0.089	0.128	0.17
0.275174	Concentration 7	NA	0.042	0.043	0.048	0.053			0.23204	Concentration 7	0.0325	0.055	0.057	0.075	0.097			0.260676	Concentration 7	0.08	0.115	0.133	0.183	0.227			0.189858	Concentration 7	NA	0.074	0.091	0.116	0.15
0.270895	Concentration 7	NA	0.035	0.041	0.049	0.047			0.226633	Concentration 7	0.0325	0.049	0.06	0.071	0.09			NA	Concentration 7	NA	NA	NA	NA	NA			0.186708	Concentration 7	NA	0.069	0.09	0.125	0.161
Natural logarithm of OD600 - optical density	8°C									15°C									21°C									27°C
mM CH4 dissolved	Hour	0	2	4	6.5	9		SLOPE (specific growth rate - Cell divisions per cell per hour)	mM CH4 dissolved	Hour	0	2	4	6.5	9		SLOPE (specific growth rate - Cell divisions per cell per hour)	mM CH4 dissolved	Hour	0	2	4	6.5	9		SLOPE (specific growth rate - Cell divisions per cell per hour)	mM CH4 dissolved	Hour	0	2	4	6.5	9		SLOPE (specific growth rate - Cell divisions per cell per hour)
NA	Concentration 1	NA	NA	NA	NA	NA		NA	0.00296828	Concentration 1	-3.42652	-3.05761	-3.10109	-3.14656	-2.97593		0.035188	0.00214981	Concentration 1	NA	-2.81341	-2.43042	-2.35388	-2.53831		0.0356698	0.00164269	Concentration 1	NA	-3.24419	-3.21888	-3.12357	-2.97593		0.0387666
NA	Concentration 1	NA	NA	NA	NA	NA		NA	0.00289527	Concentration 1	-3.42652	-3.12357	-3.05761	-3.07911	-3.03655		0.0352292	0.00239487	Concentration 1	NA	-2.44185	-2.65926	-2.53831	-2.44185		0.00687765	0.00171558	Concentration 1	NA	-3.27017	-3.21888	-3.29684	-3.17009		0.0094726
NA	Concentration 1	NA	NA	NA	NA	NA		NA	0.00288202	Concentration 1	-3.42652	-3.14656	-3.01593	-3.17009	-3.17009		0.01973	NA	Concentration 1	NA	NA	NA	NA	NA		NA	0.00168779	Concentration 1	NA	-3.35241	-3.29684	-3.32424	-3.21888		0.0158676
NA	Concentration 2	NA	NA	NA	NA	NA		NA	0.00848673	Concentration 2	-3.42652	-3.03655	-3.10109	-3.03655	-2.95651		0.0407952	0.00721682	Concentration 2	NA	-2.50104	-2.57702	-2.4651	-2.43042		0.0144792	NA	Concentration 2	NA	NA	NA	NA	NA		NA
0.0100771	Concentration 2	NA	-3.44202	-3.50656	-3.41125	-3.44202		0.00445539	0.00860778	Concentration 2	-3.42652	-3.17009	-3.12357	-2.97593	-2.97593		0.0478025	0.00727995	Concentration 2	NA	-2.47694	-2.44185	-2.55105	-2.36446		0.00997239	NA	Concentration 2	NA	NA	NA	NA	NA		NA
0.0101328	Concentration 2	NA	-3.35241	-3.38139	-3.29684	-3.29684		0.010973	0.008513	Concentration 2	-3.42652	-3.07911	-3.01593	-3.14656	-2.91877		0.0409471	NA	Concentration 2	NA	NA	NA	NA	NA		NA	0.00523146	Concentration 2	NA	-3.27017	-3.12357	-3.17009	-3.05761		0.0246158
0.0238849	Concentration 3	NA	-3.35241	-3.27017	-3.29684	-3.24419		0.0123418	0.0208545	Concentration 3	-3.42652	-3.10109	-3.10109	-3.01593	-2.8647		0.0531041	0.0174648	Concentration 3	NA	-2.55105	-2.3969	-2.3969	-2.43042		0.0144014	0.0125792	Concentration 3	NA	-3.12357	-3.14656	-3.05761	-3.05761		0.0124573
0.0238585	Concentration 3	NA	-3.32424	-3.29684	-3.27017	-3.17009		0.0210184	0.0210118	Concentration 3	-3.42652	-3.05761	-2.99573	-2.95651	-2.91877		0.0480843	0.0173486	Concentration 3	NA	-2.43042	-2.34341	-2.28278	-2.32279		0.0157692	0.0125208	Concentration 3	NA	-3.29684	-3.14656	-3.07911	-2.91877		0.0508818
0.024196	Concentration 3	NA	-3.35241	-3.21888	-3.24419	-3.21888		0.0152482	0.0208373	Concentration 3	-3.42652	-3.07911	-3.01593	-3.05761	-2.8824		0.0481639	0.017782	Concentration 3	NA	-2.45341	-2.3969	-2.27303	-2.37516		0.014768	0.0124065	Concentration 3	NA	-3.17009	-3.19418	-3.05761	-2.93746		0.0362231
0.0504691	Concentration 4	NA	-3.38139	-3.32424	-3.32424	-3.27017		0.0140462	0.0413533	Concentration 4	-3.42652	-3.10109	-2.8647	-2.79688	-2.68825		0.0775204	0.0353543	Concentration 4	NA	-2.31264	-2.41912	-2.26336	-2.08747		0.0367695	0.025296	Concentration 4	NA	-3.12357	-3.01593	-2.91877	-2.64508		0.0656227
0.0492856	Concentration 4	NA	-3.41125	-3.35241	-3.27017	-3.24419		0.0246819	0.0418342	Concentration 4	-3.42652	-3.10109	-2.95651	-2.8647	-2.81341		0.0635453	0.0352642	Concentration 4	NA	-2.36446	-2.28278	-2.28278	-2.18037		0.023365	0.0252688	Concentration 4	NA	-3.17009	-3.14656	-2.95651	-2.73337		0.0646869
0.0484642	Concentration 4	NA	-3.27017	-3.29684	-3.24419	-3.12357		0.021574	0.0413945	Concentration 4	-3.42652	-3.01593	-2.93746	-2.74887	-2.63109		0.0814619	0.0360333	Concentration 4	NA	-2.38597	-2.40795	-2.33304	-2.13707		0.0358287	0.024814	Concentration 4	NA	-3.14656	-2.99573	-2.90042	-2.76462		0.0525158
0.0917452	Concentration 5	NA	-3.27017	-3.19418	-3.05761	-3.07911		0.0298772	0.0807373	Concentration 5	-3.42652	-3.12357	-2.93746	-2.76462	-2.59027		0.0894298	0.0718185	Concentration 5	NA	-2.33304	-2.14558	-2.04794	-1.91732		0.0567031	0.0668133	Concentration 5	NA	-2.99573	-2.81341	-2.57702	-2.44185		0.0804764
0.113634	Concentration 5	NA	-3.17009	-3.17009	-3.03655	-2.91877		0.0383291	0.0806367	Concentration 5	-3.42652	-3.01593	-2.8647	-2.79688	-2.50104		0.0909856	0.070339	Concentration 5	NA	-2.31264	-2.08747	-1.97328	-1.959		0.0489073	0.0671284	Concentration 5	NA	-2.83022	-2.60369	-2.3969	-2.26336		0.0805727
0.119126	Concentration 5	NA	-3.14656	-3.10109	-3.12357	-3.01593		0.0157779	0.0797995	Concentration 5	-3.42652	-2.97593	-2.97593	-2.79688	-2.52573		0.0875466	0.0705272	Concentration 5	NA	-2.41912	-2.22562	-2.07147	-2.00248		0.0590649	0.0678082	Concentration 5	NA	-2.79688	-2.67365	-2.45341	-2.29263		0.0738549
0.20947	Concentration 6	NA	-3.21888	-3.24419	-3.12357	-2.95651		0.0394801	0.160244	Concentration 6	-3.42652	-2.97593	-2.81341	-2.68825	-2.56395		0.0877553	0.138362	Concentration 6	NA	-2.23493	-2.04022	-1.80181	-1.67665		0.0810221	0.132686	Concentration 6	NA	-2.70306	-2.48891	-2.17156	-1.93794		0.111135
0.178332	Concentration 6	NA	-3.21888	-3.10109	-3.03655	-2.93746		0.0384029	0.16183	Concentration 6	-3.42652	-2.95651	-2.8647	-2.81341	-2.57702		0.0805491	0.138686	Concentration 6	NA	-2.24432	-2.00248	-1.78379	-1.7148		0.0760296	0.133648	Concentration 6	NA	-2.68825	-2.41912	-2.18037	-1.97328		0.100878
0.17856	Concentration 6	NA	-3.24419	-3.12357	-3.17009	-3.10109		0.0157562	0.15839	Concentration 6	-3.42652	-3.01593	-2.79688	-2.65926	-2.50104		0.0965451	0.14023	Concentration 6	NA	-2.17156	-2.15417	-1.85151	-1.61949		0.0844203	0.134102	Concentration 6	NA	-2.7181	-2.45341	-2.18037	-2.01741		0.100443
0.268494	Concentration 7	NA	-3.21888	-3.12357	-3.01593	-3.05761		0.0246268	0.227127	Concentration 7	-3.42652	-3.01593	-2.79688	-2.7181	-2.57702		0.0869667	0.201106	Concentration 7	NA	-2.12863	-1.95193	-1.79577	-1.57504		0.0772294	0.195863	Concentration 7	NA	-2.67365	-2.41912	-2.05573	-1.77196		0.130522
0.275174	Concentration 7	NA	-3.17009	-3.14656	-3.03655	-2.93746		0.0347133	0.23204	Concentration 7	-3.42652	-2.90042	-2.8647	-2.59027	-2.33304		0.110246	0.260676	Concentration 7	NA	-2.16282	-2.01741	-1.69827	-1.48281		0.100686	0.189858	Concentration 7	NA	-2.60369	-2.3969	-2.15417	-1.89712		0.100503
0.270895	Concentration 7	NA	-3.35241	-3.19418	-3.01593	-3.05761		0.0444107	0.226633	Concentration 7	-3.42652	-3.01593	-2.81341	-2.64508	-2.40795		0.10587	NA	Concentration 7	NA	NA	NA	NA	NA		NA	0.186708	Concentration 7	NA	-2.67365	-2.40795	-2.07944	-1.82635		0.121882
							Mean	0.0238655								Mean	0.0679746								Mean	0.0730078								Mean	0.10003
							St.dev	0.0118123								St.dev	0.0264338								St.dev	0.0170234								St.dev	0.0192929
	8°C			15°C			21°C			27°C
	mM CH4 dissolved	Specific growth rate (Cell divisions per cell per hour)		mM CH4 dissolved	Specific growth rate (Cell divisions per cell per hour)		mM CH4 dissolved	Specific growth rate (Cell divisions per cell per hour)		mM CH4 dissolved	Specific growth rate (Cell divisions per cell per hour)
Concentration 1	NA	NA		0.00296828	0.035188		0.00214981	0.0356698		0.00164269	0.0387666
Concentration 1	NA	NA		0.00289527	0.0352292		0.00239487	0.0434826		0.00171558	0.0094726
Concentration 1	NA	NA		0.00288202	0.01973		NA	NA		0.00168779	0.0158676
Concentration 2	NA	NA		0.00848673	0.0407952		0.00721682	0.0144792		NA	NA
Concentration 2	0.0100771	0.00445539		0.00860778	0.0478025		0.00727995	0.00997239		NA	NA
Concentration 2	0.0101328	0.010973		0.008513	0.0409471		NA	NA		0.00523146	0.0246158
Concentration 3	0.0238849	0.0123418		0.0208545	0.0531041		0.0174648	0.0144014		0.0125792	0.0124573
Concentration 3	0.0238585	0.0210184		0.0210118	0.0480843		0.0173486	0.0157692		0.0125208	0.0508818
Concentration 3	0.024196	0.0152482		0.0208373	0.0481639		0.017782	0.014768		0.0124065	0.0362231
Concentration 4	0.0504691	0.0140462		0.0413533	0.0775204		0.0353543	0.0367695		0.025296	0.0656227
Concentration 4	0.0492856	0.0246819		0.0418342	0.0635453		0.0352642	0.023365		0.0252688	0.0646869
Concentration 4	0.0484642	0.021574		0.0413945	0.0814619		0.0360333	0.0358287		0.024814	0.0525158
Concentration 5	0.0917452	0.0298772		0.0807373	0.0894298		0.0718185	0.0567031		0.0668133	0.0804764
Concentration 5	0.113634	0.0383291		0.0806367	0.0909856		0.070339	0.0489073		0.0671284	0.0805727
Concentration 5	0.119126	0.0157779		0.0797995	0.0875466		0.0705272	0.0590649		0.0678082	0.0738549
Concentration 6	0.20947	0.0394801		0.160244	0.0877553		0.138362	0.0810221		0.132686	0.111135
Concentration 6	0.178332	0.0384029		0.16183	0.0805491		0.138686	0.0760296		0.133648	0.100878
Concentration 6	0.17856	0.0157562		0.15839	0.0965451		0.14023	0.0844203		0.134102	0.100443
Concentration 7	0.268494	0.0246268		0.227127	0.0869667		0.201106	0.0772294		0.195863	0.130522
Concentration 7	0.275174	0.0347133		0.23204	0.110246		0.260676	0.100686		0.189858	0.100503
Concentration 7	0.270895	0.0444107		0.226633	0.10587		NA	NA		0.186708	0.121882
	Estimate	Std. Error	P value	Estimate	Std. Error	P value	Estimate	Std. Error	P value	Estimate	Std. Error	P value
Km (half saturation constant)	0.039	0.01978	0.0674	0.0132	0.0026	7.9e-05	0.1044	0.0451	0.0343	0.0335	0.0088	0.0014
Vmax (rate at CH4 saturation)	0.0384	0.00561	5.5e-06	0.1001	0.0046	6.5e-15	0.135	0.0278	0.0002	0.1316	0.0107	6.6e-10

## Sheet: Table B9
Supplementary table B9: CH4 oxidation kinetics of M. luteus ACM 3304T at 8, 15, 21 and 27 °C. Data refer to the experiment in supplementary figure S2C.
First row-set of data shows µmol CH4 at different timepoints during the experiments at the different temperatures. The mass of CH4 is here normalized to how much 108 cells would oxidize
Second row-set of data shows µmol CH4 at different timepoints during the experiments at the different temperatures.
Third row-set show the normalized CH4 oxidation rates and the associated dissolved CH4 concentrations as the basis for model estimation.
Fourth row-set shows the model estimates and statistics as also shown in figure S6
µmol CH4 - oxidation adjusted to 108 cells-1	8°C									15°C								21°C								27°C
mM CH4 dissolved	Hours	0	2	4	6.5	9	SLOPE (µmol CH4 oxidized per 108 cells per hour)	R2	mM CH4 dissolved	Hours	0	2	4	6.5	SLOPE (µmol CH4 oxidized per 108 cells per hour)	R2	mM CH4 dissolved	Hours	0	2	4	6.5	SLOPE (µmol CH4 oxidized per 108 cells per hour)	R2	mM CH4 dissolved	Hours	0	2	4	6.5		SLOPE (µmol CH4 oxidized per 108 cells per hour)	R2
0.00297822	Concentration 1	6.44271	6.41531	6.41195	6.35533	6.33778	-0.0120695	0.949389	0.00296828	Concentration 1	7.50456	7.47363	7.42017	7.3978	-0.0172232	0.962506	0.00214981	Concentration 1	6.0815	6.04729	6.02178	6.00177	-0.0121991	0.970795	0.00164269	Concentration 1	5.08584	5.05211	5.02192	4.99731		-0.0136611	0.987236
0.00351742	Concentration 1	7.60915	7.54849	7.5247	7.4469	7.42037	-0.0212477	0.974102	0.00289527	Concentration 1	7.31996	7.28093	7.23823	7.21795	-0.0160385	0.961609	0.00239487	Concentration 1	6.77477	6.74606	6.71959	6.69178	-0.0127675	0.99639	0.00171558	Concentration 1	5.31149	5.27317	5.24373	5.21326		-0.0149953	0.986437
0.00337992	Concentration 1	7.31169	7.27367	7.25186	7.1776	7.13587	-0.0199992	0.983264	0.00288202	Concentration 1	7.28646	7.2528	7.20867	7.18184	-0.0165306	0.981079	0.00247279	Concentration 1	6.99516	6.96983	6.93914	6.9071	-0.0137027	0.998641	0.00168779	Concentration 1	5.22546	5.18483	5.15152	5.11413		-0.0170228	0.994437
0.0101377	Concentration 2	21.9306	21.8021	21.7736	21.5729	21.4929	-0.0492415	0.969708	0.00848673	Concentration 2	21.4566	21.363	21.3045	21.1988	-0.0387173	0.993979	0.00721682	Concentration 2	20.4154	20.3504	20.2572	20.1764	-0.0375956	0.994561	0.00509078	Concentration 2	15.7613	15.6847	15.5953	15.5014		-0.0403686	0.998915
0.0100771	Concentration 2	21.7994	21.6988	21.6508	21.4209	21.294	-0.0577199	0.972071	0.00860778	Concentration 2	21.7626	21.6544	21.5842	21.4753	-0.0432997	0.994052	0.00727995	Concentration 2	20.594	20.5205	20.4162	20.3496	-0.0387178	0.98416	0.00505268	Concentration 2	15.6433	15.5639	15.4979	15.4012		-0.0368759	0.998516
0.0101328	Concentration 2	21.92	21.7985	21.7508	21.5694	21.4483	-0.0523272	0.986009	NA	Concentration 2	NA	19.6583	19.5697	19.4433	-0.0478955	0.998622	0.0072118	Concentration 2	20.4012	20.3353	20.2624	20.1863	-0.0333119	0.998775	0.00523146	Concentration 2	16.1968	16.0765	15.9995	15.896		-0.0453893	0.992301
0.0238849	Concentration 3	51.6696	51.5147	51.431	50.9088	50.7899	-0.105917	0.940117	0.0208545	Concentration 3	52.7254	52.5542	52.4466	52.1944	-0.0795006	0.987531	0.0174648	Concentration 3	49.4054	49.2865	49.1077	48.9653	-0.0695317	0.992099	0.0125792	Concentration 3	38.9457	38.7105	38.5816	38.4031		-0.0813156	0.980473
0.0238585	Concentration 3	51.6125	51.4475	51.4002	51.0847	50.7659	-0.0924607	0.956764	0.0210118	Concentration 3	53.1231	52.9663	52.8157	52.656	-0.0719817	0.997549	0.0173486	Concentration 3	49.0768	48.9489	48.7874	48.6123	-0.072334	0.998457	0.0125208	Concentration 3	38.765	38.4867	38.3972	38.1575		-0.0888066	0.974505
0.024196	Concentration 3	52.3426	52.2621	52.0479	51.7623	51.6211	-0.0865007	0.979189	0.0208373	Concentration 3	52.6819	52.5712	52.4208	52.1795	-0.0776119	0.985055	0.017782	Concentration 3	50.3028	50.1726	50.0054	49.8151	-0.0758905	0.998088	0.0124065	Concentration 3	38.4111	38.1297	38.0135	37.7617		-0.095882	0.978523
0.0504691	Concentration 4	109.178	108.445	108.684	108.123	108.04	-0.114888	0.788195	0.0413533	Concentration 4	104.551	104.235	103.942	103.469	-0.16519	0.996757	0.0353543	Concentration 4	100.012	99.7811	99.4786	99.156	-0.133548	0.997962	0.025296	Concentration 4	78.3175	77.9254	77.6384	77.2421		-0.163127	0.998191
0.0492856	Concentration 4	106.618	106.26	106.103	105.924	105.6	-0.105033	0.973998	0.0418342	Concentration 4	105.767	105.454	105.188	104.792	-0.148626	0.998931	0.0352642	Concentration 4	99.7574	99.3964	99.3384	98.9691	-0.113045	0.948346	0.0252688	Concentration 4	78.2333	77.8799	77.6162	77.1798		-0.159481	0.994615
0.0484642	Concentration 4	104.841	104.63	104.506	104.092	104.026	-0.0963779	0.958751	0.0413945	Concentration 4	104.656	104.508	104.157	103.771	-0.140394	0.978817	0.0360333	Concentration 4	101.933	101.691	101.443	101.074	-0.131846	0.997371	0.024814	Concentration 4	76.8253	76.5113	76.1151	75.8528		-0.153113	0.988009
0.0917452	Concentration 5	202.261	202.157	201.84	201.594	201.332	-0.107603	0.987235	0.0807373	Concentration 5	204.124	203.836	203.48	202.876	-0.191973	0.985557	0.0718185	Concentration 5	203.164	202.553	202.147	201.623	-0.233075	0.990106	0.0668133	Concentration 5	206.712	206.049	205.495	204.701		-0.317686	1
0.113634	Concentration 5	250.518	250.215	249.992	249.934	249.397	-0.112206	0.937406	0.0806367	Concentration 5	203.87	203.641	203.22	202.537	-0.207383	0.969896	0.070339	Concentration 5	198.979	198.558	198.203	197.765	-0.185571	0.997954	0.0671284	Concentration 5	207.687	207.042	206.412	205.655		-0.302876	1
0.119126	Concentration 5	262.626	262.556	262.217	261.735	261.746	-0.114362	0.91325	0.0797995	Concentration 5	201.753	201.74	201.257	200.543	-0.194265	0.900215	0.0705272	Concentration 5	199.511	199.127	198.823	198.19	-0.199715	0.988862	0.0678082	Concentration 5	209.79	208.973	208.625	207.854		NA	NA
0.20947	Concentration 6	461.797	461.747	460.568	460.913	460.569	-0.142402	0.685599	0.160244	Concentration 6	405.137	405.019	404.221	403.829	-0.21922	0.934572	0.138362	Concentration 6	391.407	390.769	390.109	389.514	-0.293531	0.994113	0.132686	Concentration 6	410.515	409.901	408.934	408.051		-0.353101	1
0.178332	Concentration 6	393.149	393.202	392.636	NA	392.603	-0.0690227	0.684742	0.16183	Concentration 6	409.148	408.969	408.364	407.959	-0.193943	0.966379	0.138686	Concentration 6	392.323	391.962	391.1	390.418	-0.305893	0.981143	0.133648	Concentration 6	413.491	412.81	412.138	411.211		-0.371145	1
0.17856	Concentration 6	393.652	393.283	NA	393.216	392.699	-0.0878868	0.848404	0.15839	Concentration 6	400.449	400.5	399.715	399.477	-0.171609	0.852432	0.14023	Concentration 6	396.691	396.165	395.548	394.774	-0.296755	0.998643	0.134102	Concentration 6	414.895	414.004	413.143	412.364		NA	NA
0.268494	Concentration 7	591.92	592.685	NA	591.367	590.847	-0.156972	0.672652	0.227127	Concentration 7	574.235	574.293	573.661	573.564	-0.122215	0.803226	0.201106	Concentration 7	568.9	568.379	567.479	566.889	NA	NA	0.195863	Concentration 7	605.976	605.621	604.385	603.261		-0.449599	1
0.275174	Concentration 7	606.647	606.346	NA	605.976	605.312	-0.135869	0.94246	0.23204	Concentration 7	586.655	586.996	586.154	586.11	-0.114695	0.565487	0.260676	Concentration 7	737.416	736.354	736.263	735.56	NA	NA	0.189858	Concentration 7	587.399	586.775	584.881	585.035		0.0613148	1
0.270895	Concentration 7	597.213	597.836	597.412	597.172	596.285	-0.117025	0.540934	0.226633	Concentration 7	572.984	573.506	572.45	572.023	-0.185453	0.640768	NA	Concentration 7	NA	NA	NA	NA	NA	NA	0.186708	Concentration 7	577.653	577.409	576.513	575.565		NA	NA
							Mean	0.887821							Mean	0.926429							Mean	0.990359								Mean	0.992898
µmol CH4	8°C									15°C								21°C								27°C
mM CH4 dissolved	Hours	0	2	4	6.5	9	SLOPE (µmol CH4 oxidized in total by the culture per hour)	R2	mM CH4 dissolved	Hours	0	2	4	6.5	SLOPE (µmol CH4 oxidized in total by the culture per hour)	R2	mM CH4 dissolved	Hours	0	2	4	6.5	SLOPE (µmol CH4 oxidized in total by the culture per hour)	R2	mM CH4 dissolved	Hours	0	2	4	6.5		SLOPE (µmol CH4 oxidized in total by the culture per hour)	R2
0.00297822	Concentration 1	6.44271	6.13416	6.09408	5.35844	5.13413	-0.151998	0.943266	0.00296828	Concentration 1	7.50456	7.06969	6.35234	6.0663	-0.231723	0.959867	0.00214981	Concentration 1	6.0815	5.50437	4.92913	4.45596	-0.252087	0.989368	0.00164269	Concentration 1	5.08584	4.66963	4.29663	3.97692		-0.170995	0.984565
0.00351742	Concentration 1	7.60915	6.91313	6.64947	5.83363	5.56538	-0.228802	0.970652	0.00289527	Concentration 1	7.31996	6.79636	6.20524	5.93328	-0.218496	0.960937	0.00239487	Concentration 1	6.77477	6.12321	5.62769	5.06292	-0.260837	0.992281	0.00171558	Concentration 1	5.31149	4.8469	4.48321	4.13187		-0.180412	0.988736
0.00337992	Concentration 1	7.31169	6.88359	6.6465	5.88336	5.46144	-0.209731	0.985832	0.00288202	Concentration 1	7.28646	6.8422	6.21255	5.8751	-0.224398	0.97539	0.00247279	Concentration 1	6.99516	6.43125	5.77824	5.14778	-0.287454	0.997521	0.00168779	Concentration 1	5.22546	4.75924	4.36891	3.9456		-0.195989	0.994811
0.0101377	Concentration 2	21.9306	20.4289	20.1075	17.8766	16.9851	-0.55436	0.970051	0.00848673	Concentration 2	21.4566	20.1204	19.3351	17.8739	-0.536693	0.992412	0.00721682	Concentration 2	20.4154	19.0114	17.1473	15.4055	-0.784403	0.996626	0.00509078	Concentration 2	15.7613	14.7672	13.6437	12.463		-0.51176	0.998869
0.0100771	Concentration 2	21.7994	20.7096	20.2182	17.7603	16.4507	-0.611113	0.971492	0.00860778	Concentration 2	21.7626	20.3582	19.4301	17.8568	-0.588386	0.99527	0.00727995	Concentration 2	20.594	18.9746	16.6444	15.3054	-0.840232	0.979141	0.00505268	Concentration 2	15.6433	14.6293	13.8142	12.6784		-0.451382	0.998937
0.0101328	Concentration 2	21.92	20.5264	19.9976	17.9058	16.5316	-0.597923	0.985245	NA	Concentration 2	NA	20.008	18.744	17.1278	-0.640319	0.999959	0.0072118	Concentration 2	20.4012	18.9076	17.1856	15.4657	-0.767242	0.998165	0.00523146	Concentration 2	16.1968	14.7383	13.7215	12.4203		-0.572327	0.98959
0.0238849	Concentration 3	51.6696	49.8931	48.8937	42.8724	41.4743	-1.22742	0.941091	0.0208545	Concentration 3	52.7254	50.3925	48.9489	45.4076	-1.09445	0.98553	0.0174648	Concentration 3	49.4054	46.9385	42.7918	39.5426	-1.56544	0.990158	0.0125792	Concentration 3	38.9457	35.7907	34.1148	31.6836		-1.08625	0.980599
0.0238585	Concentration 3	51.6125	49.6832	49.1292	45.4252	41.481	-1.1033	0.953391	0.0210118	Concentration 3	53.1231	50.9188	48.7375	46.3953	-1.03778	0.99832	0.0173486	Concentration 3	49.0768	46.1454	42.2296	37.8319	-1.75289	0.99745	0.0125208	Concentration 3	38.765	35.4515	34.2881	31.0735		-1.1277	0.967921
0.024196	Concentration 3	52.3426	51.4183	48.7721	45.3594	43.6705	-1.04183	0.978191	0.0208373	Concentration 3	52.6819	51.1491	49.0026	45.7163	-1.07833	0.986476	0.017782	Concentration 3	50.3028	47.3752	43.5002	38.6805	-1.80632	0.996235	0.0124065	Concentration 3	38.4111	34.7564	33.2963	29.8661		-1.25944	0.978403
0.0504691	Concentration 4	109.178	100.921	103.676	97.3175	96.3643	-1.29285	0.786958	0.0413533	Concentration 4	104.551	100.244	95.552	87.7379	-2.57788	0.991386	0.0353543	Concentration 4	100.012	94.1662	87.2832	79.0466	-3.24831	0.999051	0.025296	Concentration 4	78.3175	73.0566	68.9628	62.9849		-2.32946	0.996153
0.0492856	Concentration 4	106.618	102.661	100.894	98.787	94.9761	-1.20333	0.976922	0.0418342	Concentration 4	105.767	101.492	97.5281	91.3099	-2.2078	0.997496	0.0352642	Concentration 4	99.7574	91.0193	89.5384	80.264	-2.799	0.95027	0.0252688	Concentration 4	78.2333	73.6447	70.2181	63.8184		-2.17795	0.997176
0.0484642	Concentration 4	104.841	102.278	100.82	95.8773	95.0307	-1.1561	0.959982	0.0413945	Concentration 4	104.656	102.513	97.2106	90.5825	-2.22538	0.972207	0.0360333	Concentration 4	101.933	96.1842	90.4787	81.5937	-3.11379	0.99661	0.024814	Concentration 4	76.8253	72.6806	66.9445	62.9326		-2.19389	0.984764
0.0917452	Concentration 5	202.261	200.994	197.009	193.669	190.21	-1.39864	0.987053	0.0807373	Concentration 5	204.124	200.261	194.882	184.632	-2.99843	0.971291	0.0718185	Concentration 5	203.164	187.967	176.313	160.202	-6.52916	0.997473	0.0668133	Concentration 5	206.712	196.963	187.768	172.138		-6.25217	1
0.113634	Concentration 5	250.518	246.577	243.731	242.928	234.958	-1.54983	0.925953	0.0806367	Concentration 5	203.87	200.559	193.838	182.534	-3.32344	0.962204	0.070339	Concentration 5	198.979	188.322	177.6	163.232	-5.49277	0.999617	0.0671284	Concentration 5	207.687	196.954	184.622	167.347		-6.91001	1
0.119126	Concentration 5	262.626	261.71	257.152	250.893	251.052	-1.50504	0.913069	0.0797995	Concentration 5	201.753	201.554	194.462	182.641	-3.04731	0.891395	0.0705272	Concentration 5	199.511	190.62	182.48	163.392	-5.46855	0.974707	0.0678082	Concentration 5	209.79	195.834	189.385	172.606		NA	1
0.20947	Concentration 6	461.797	461.18	446.863	451.338	446.372	-1.76387	0.695215	0.160244	Concentration 6	405.137	403.369	390.128	383.066	-3.69312	0.935022	0.138362	Concentration 6	391.407	374.168	353.402	330.64	-9.44244	0.998978	0.132686	Concentration 6	410.515	399.242	378.46	354.078		-9.75285	1
0.178332	Concentration 6	393.149	393.817	386.219	NA	385.272	-0.988931	0.722918	0.16183	Concentration 6	409.148	406.438	396.775	390.165	-3.09843	0.965062	0.138686	Concentration 6	392.323	382.633	354.597	328.089	-10.303	0.974129	0.133648	Concentration 6	413.491	400.835	385.539	360.105		-10.1737	1
0.17856	Concentration 6	393.652	389.094	NA	387.971	381.256	-1.15563	0.861012	0.15839	Concentration 6	400.449	401.193	387.997	383.606	-2.95755	0.861211	0.14023	Concentration 6	396.691	381.665	364.087	335.75	-9.37146	0.990624	0.134102	Concentration 6	414.895	398.716	379.673	358.31		NA	1
0.268494	Concentration 7	591.92	601.513	NA	584.672	577.702	-2.05069	0.684374	0.227127	Concentration 7	574.235	575.072	564.445	562.734	-2.08407	0.810714	0.201106	Concentration 7	568.9	553.486	522.868	500.17	NA	NA	0.195863	Concentration 7	605.976	599.296	571.178	536.844		-13.7334	1
0.275174	Concentration 7	606.647	602.743	NA	599.023	589.308	-1.71877	0.903806	0.23204	Concentration 7	586.655	592.04	578.606	577.745	-1.86183	0.575424	0.260676	Concentration 7	737.416	721.026	719.488	704.061	NA	NA	0.189858	Concentration 7	587.399	574.999	531.095	535.393		1.71917	1
0.270895	Concentration 7	597.213	604.361	599.03	595.661	583.778	-1.64457	0.597268	0.226633	Concentration 7	572.984	580.537	563.011	555.048	-3.35346	0.696072	NA	Concentration 7	NA	NA	NA	NA	NA	NA	0.186708	Concentration 7	577.653	573.065	552.5	524.129		NA	NA
		8°C			15°C			21°C			27°C
		mM CH4 dissolved	µmol CH4 108 cells-1 h-1		mM CH4 dissolved	µmol CH4 108 cells-1 h-1		mM CH4 dissolved	µmol CH4 108 cells-1 h-1		mM CH4 dissolved	µmol CH4 108 cells-1 h-1
		0.00297822	0.0120695		0.00296828	0.0172232		0.00214981	0.0121991		0.00164269	0.0136611
		0.00351742	0.0212477		0.00289527	0.0160385		0.00239487	0.0127675		0.00171558	0.0149953
		0.00337992	0.0199992		0.00288202	0.0165306		0.00247279	0.0137027		0.00168779	0.0170228
		0.0101377	0.0492415		0.00848673	0.0387173		0.00721682	0.0375956		0.00509078	0.0403686
		0.0100771	0.0577199		0.00860778	0.0432997		0.00727995	0.0387178		0.00505268	0.0368759
		0.0101328	0.0523272		NA	0.0478955		0.0072118	0.0333119		0.00523146	0.0453893
		0.0238849	0.105917		0.0208545	0.0795006		0.0174648	0.0695317		0.0125792	0.0813156
		0.0238585	0.0924607		0.0210118	0.0719817		0.0173486	0.072334		0.0125208	0.0888066
		0.024196	0.0865007		0.0208373	0.0776119		0.017782	0.0758905		0.0124065	0.095882
		0.0504691	0.114888		0.0413533	0.16519		0.0353543	0.133548		0.025296	0.163127
		0.0492856	0.105033		0.0418342	0.148626		0.0352642	0.113045		0.0252688	0.159481
		0.0484642	0.0963779		0.0413945	0.140394		0.0360333	0.131846		0.024814	0.153113
		0.0917452	0.107603		0.0807373	0.191973		0.0718185	0.233075		0.0668133	0.306421
		0.113634	0.112206		0.0806367	0.207383		0.070339	0.185571		0.0671284	0.312539
		0.119126	0.114362		0.0797995	0.194265		0.0705272	0.199715		0.0678082	0.286127
		0.20947	0.142402		0.160244	0.21922		0.138362	0.293531		0.132686	0.388424
		0.178332	0.0690227		0.16183	0.193943		0.138686	0.305893		0.133648	0.349961
		0.17856	0.0878868		0.15839	0.171609		0.14023	0.296755		0.134102	0.39125
		0.268494	0.156972		0.227127	0.122215		0.201106	0.321014		0.195863	0.437894
		0.275174	0.135869		0.23204	0.114695		0.260676	0.262052		0.189858	0.40879
		0.270895	0.117025		0.226633	0.185453		NA	NA		0.186708	0.334968
		Estimate	Std. Error	P value	Estimate	Std. Error	P value	Estimate	Std. Error	P value	Estimate	Std. Error	P value
	Km (half saturation constant)	0.01271	0.00363	0.0024	0.02189	0.00775	0.0112	0.0731	0.0124	1.34e-05	0.05467	0.00675	1.4e-07
	Vmax (rate at CH4 saturation)	0.12782	0.00784	1e-12	0.20334	0.01858	2e-09	0.4164	0.0298	4.2e-11	0.52148	0.02366	5.4e-15

## Sheet: Table B10
Supplementary table B10: Growth efficiency (cell divisions per µmol CH4 oxidized) of M. luteus ACM 3304T at 4, 8, 15, 21 and 27 °C and seven different CH4 concentrations. Data refer to the experiment in supplementary figure S2C.
First row-set of data shows the starting concentration of dissolved CH4 for all the experiments.
Second row-set of data shows the estimated growth rates for the combinations of CH4 concentrations and temperature in the first row. The estimates were extracted from the Michaelis-Menten non-linear regression models in figure S6.
Third row-set of data shows the estimated CH4 oxidation rates for the combinations of CH4 concentrations and temperature in the first row. The estimates were extracted from the Michaelis-Menten non-linear regression models in figure S6.
Fourth row-set shows the calculated growth efficiencies (Cell divisions per cell per hour, multiplied by 108 cells, and divided by µmol oxidized by 108 cells per hour)
	8°C	15°C	21°C	27°C
	mM CH4 dissolved	mM CH4 dissolved	mM CH4 dissolved	mM CH4 dissolved
Concentration 1	0.00297822	0.00296828	0.00214981	0.00164269
Concentration 1	0.00351742	0.00289527	0.00239487	0.00171558
Concentration 1	0.00337992	0.00288202	0.00247279	0.00168779
Concentration 2	0.0101377	0.00848673	0.00721682	0.00509078
Concentration 2	0.0100771	0.00860778	0.00727995	0.00505268
Concentration 2	0.0101328	0.008513	0.0072118	0.00523146
Concentration 3	0.0238849	0.0208545	0.0174648	0.0125792
Concentration 3	0.0238585	0.0210118	0.0173486	0.0125208
Concentration 3	0.024196	0.0208373	0.017782	0.0124065
Concentration 4	0.0504691	0.0413533	0.0353543	0.025296
Concentration 4	0.0492856	0.0418342	0.0352642	0.0252688
Concentration 4	0.0484642	0.0413945	0.0360333	0.024814
Concentration 5	0.0917452	0.0807373	0.0718185	0.0668133
Concentration 5	0.113634	0.0806367	0.070339	0.0671284
Concentration 5	0.119126	0.0797995	0.0705272	0.0678082
Concentration 6	0.20947	0.160244	0.138362	0.132686
Concentration 6	0.178332	0.16183	0.138686	0.133648
Concentration 6	0.17856	0.15839	0.14023	0.134102
Concentration 7	0.268494	0.227127	0.201106	0.195863
Concentration 7	0.275174	0.23204	0.260676	0.189858
Concentration 7	0.270895	0.226633	NA	0.186708
	Cell divisions per cell per hour
	8°C	15°C	21°C	27°C
Concentration 1	NA	0.0184339	0.00272337	0.00614889
Concentration 1	NA	0.0180623	0.00302686	0.00640842
Concentration 1	NA	0.0179945	NA	0.0063096
Concentration 2	NA	0.0392643	0.00872721	NA
Concentration 2	0.00789006	0.0396028	0.00879858	NA
Concentration 2	0.00792468	0.0393381	NA	0.0177681
Concentration 3	0.0145946	0.0613948	0.0193438	0.0359119
Concentration 3	0.0145846	0.0615731	0.0192335	0.0357906
Concentration 3	0.0147119	0.0613752	0.0196441	0.0355522
Concentration 4	0.021675	0.0759571	0.0341454	0.0565984
Concentration 4	0.0214505	0.0761683	0.0340804	0.0565637
Concentration 4	0.0212911	0.0759753	0.034633	0.0559789
Concentration 5	0.0269623	0.0860908	0.0550094	0.0876233
Concentration 5	0.0286058	0.0860758	0.0543324	0.0877609
Concentration 5	0.0289468	0.0859493	0.0544191	0.0880548
Concentration 6	0.0323922	0.0925215	0.0769281	0.10504
Concentration 6	0.0315282	0.0925904	0.0770055	0.105193
Concentration 6	0.0315354	0.0924395	0.0773714	0.105264
Concentration 7	0.0335497	0.0946354	0.088849	0.112346
Concentration 7	0.0336533	0.0947452	0.0963749	0.111829
Concentration 7	0.0335874	0.0946241	NA	0.111547
	CH4 oxidation estimates - µmol CH4 oxidized by 108 cells per hour
	8°C	15°C	21°C	27°C
Concentration 1	0.0242547	0.02428	0.0118945	0.0152112
Concentration 1	0.0276945	0.0237526	0.0132074	0.0158656
Concentration 1	0.0268392	0.0236565	0.013623	0.0156163
Concentration 2	0.056698	0.056809	0.0374103	0.0444206
Concentration 2	0.0565088	0.0573906	0.0377079	0.0441162
Concentration 2	0.0566827	NA	0.0373866	0.0455408
Concentration 3	0.0834109	0.0992068	0.0802893	0.0975403
Concentration 3	0.0833789	0.0995886	0.0798578	0.0971721
Concentration 3	0.0837853	0.0991649	0.0814624	0.0964491
Concentration 4	0.102095	0.13296	0.135723	0.164956
Concentration 4	0.101604	0.133491	0.135489	0.164835
Concentration 4	0.101252	0.133006	0.137469	0.162794
Concentration 5	0.11226	0.15997	0.206335	0.286797
Concentration 5	0.114956	0.159928	0.204169	0.287404
Concentration 5	0.115492	0.15957	0.204447	0.288703
Concentration 6	0.120505	0.178904	0.272426	0.369309
Concentration 6	0.119312	0.179115	0.272646	0.370086
Concentration 6	0.119323	0.178653	0.273686	0.37045
Concentration 7	0.12204	0.185468	0.305361	0.407682
Concentration 7	0.122175	0.185814	0.325172	0.404888
Concentration 7	0.122089	0.185433	NA	0.403366
	Cell divisions per µmol CH4 oxidized
	8°C	15°C	21°C	27°C
Concentration 1	NA	7.59221e+07	2.28961e+07	4.04234e+07
Concentration 1	NA	7.60435e+07	2.2918e+07	4.0392e+07
Concentration 1	NA	7.60657e+07	NA	4.04039e+07
Concentration 2	NA	6.91163e+07	2.33284e+07	NA
Concentration 2	1.39625e+07	6.90057e+07	2.33335e+07	NA
Concentration 2	1.39808e+07	NA	NA	3.90157e+07
Concentration 3	1.74973e+07	6.18857e+07	2.40927e+07	3.68175e+07
Concentration 3	1.7492e+07	6.18274e+07	2.40847e+07	3.68322e+07
Concentration 3	1.75591e+07	6.18921e+07	2.41143e+07	3.68611e+07
Concentration 4	2.12301e+07	5.71278e+07	2.51582e+07	3.43112e+07
Concentration 4	2.11118e+07	5.70588e+07	2.51535e+07	3.43154e+07
Concentration 4	2.10277e+07	5.71218e+07	2.51933e+07	3.43863e+07
Concentration 5	2.40177e+07	5.38168e+07	2.66602e+07	3.05524e+07
Concentration 5	2.48842e+07	5.38217e+07	2.66115e+07	3.05357e+07
Concentration 5	2.50639e+07	5.38631e+07	2.66177e+07	3.05001e+07
Concentration 6	2.68804e+07	5.17157e+07	2.82382e+07	2.84423e+07
Concentration 6	2.64249e+07	5.16932e+07	2.82438e+07	2.84238e+07
Concentration 6	2.64287e+07	5.17426e+07	2.82701e+07	2.84151e+07
Concentration 7	2.74906e+07	5.10251e+07	2.90964e+07	2.75572e+07
Concentration 7	2.75453e+07	5.09892e+07	2.96382e+07	2.76198e+07
Concentration 7	2.75105e+07	5.10288e+07	NA	2.7654e+07

[truncated: 10 more sheets: Table B11, Table B12, Table B13, Table B14, Table B15, Table B16, Table B17, Table B18, Table B19, Table B20]
