# Supplementary material for: Thermal acclimation of methanotrophs from the genus Methylobacter
Source: ISME J. 2023 Jan 18;17(4):502–13. doi: 10.1038/s41396-023-01363-7 (PMC10030640; doi:10.1038/s41396-023-01363-7)
Supplement: Supplementary file 4 — Supplementary dataset C [file 41396_2023_1363_MOESM4_ESM.xlsx]

## Sheet: Table C1
Table C1. Normalized (median of ratios normalization) relative abundances of transcripts encoding enzymes in the central metabolism of M. tundripaludum SV96 .
For corresponding sequences, see https://mage.genoscope.cns.fr/microscope/mage/viewer.php?O_id=818
Oxidative phosphorylation
Genome ID	8°C	8°C	8°C	15°C	15°C	15°C	21°C	21°C	21°C	27°C	27°C	27°C	8vs15_padj	15vs21_padj	15vs27_padj	8vs21_padj	8vs27_padj	21vs27_padj	gene name	Enzyme number in figure	E.C. number	Full protein name
MTUNv2_30683	305.321	263.481	402.326	582.557	701.233	755.244	861.676	1218.07	680.637	1299.38	1150.02	1056.69	1.43e-05	0.150964	0.0024952	9.04e-10	4.54e-15	0.264621	nuoN	1	7.1.1.2	NADH-quinone oxidoreductase subunit N
MTUNv2_30684	167.063	175.924	178.527	415.142	452.015	473.675	804.041	566.825	538.047	1037.02	959.518	1132.45	1.29e-12	0.0130661	4.08e-11	2.41e-23	1.59e-45	0.000961814	nuoM	1	7.1.1.2	NADH-quinone oxidoreductase subunit M
MTUNv2_30685	41.6056	52.6962	56.3769	230.76	216.234	233.542	397.04	434.164	310.466	694.38	525.379	451.926	1.05e-19	0.00363788	5.35e-09	1.77e-34	5.03e-52	0.0317723	nuoL	1	7.1.1.2	NADH-quinone oxidoreductase subunit L
MTUNv2_30686	8.96122	14.5928	13.6671	104.068	52.5314	45.2016	77.558	391.954	30.9061	261.53	159.418	50.7264	0.0148641	0.271084	0.277843	0.000126066	0.000140647	0.98096	nuoK	1	7.1.1.2	NADH-quinone oxidoreductase subunit K
MTUNv2_30687	21.1229	22.6999	47.8349	214.924	205.239	261.793	614.771	536.675	431.983	587.616	532.397	414.375	1.34e-22	2.32182e-05	3.36e-05	1.7e-45	9.98e-46	0.931416	nuoJ	1	7.1.1.2	NADH-quinone oxidoreductase subunit J
MTUNv2_30688	24.9634	42.1569	46.1266	240.941	182.028	248.609	593.425	458.284	623.039	581.822	516.355	440.068	1.3e-23	3.05423e-08	5.2e-07	6.96e-55	1.47e-52	0.703877	nuoI	1	7.1.1.2	NADH-quinone oxidoreductase subunit I
MTUNv2_30690	67.2091	59.1818	90.5447	425.323	467.896	537.711	2086.95	1465.3	1878.25	1095.78	1237.25	1209.53	4.86e-39	5.73849e-24	1.78e-11	4.07e-117	1.25e-88	0.00490826	nuoH	1	7.1.1.2	NADH-quinone oxidoreductase subunit H
MTUNv2_30691	126.737	111.878	101.649	477.357	500.881	572.554	2961.43	2110.52	2669.16	1137.16	1420.73	1335.35	1.62e-30	7.71484e-40	1.53e-13	4.44e-134	3.77e-82	1.46e-07	nuoG	1	7.1.1.2	NADH-quinone oxidoreductase subunit G
MTUNv2_30692	62.0884	55.1283	52.1059	152.709	128.274	169.506	1410.99	1597.97	904.004	527.199	600.576	444.02	1.14e-07	7.04949e-39	1.39e-13	1.52e-75	7.28e-39	2.32e-07	nuoF	1	7.1.1.2	NADH-quinone oxidoreductase subunit F
MTUNv2_30693	43.5259	43.7783	36.7304	53.1654	73.2997	49.9101	514.444	584.916	356.825	166.353	143.376	152.179	0.0962613	4.69196e-34	8.96e-08	4.45e-46	6.11e-14	2.95e-11	nuoE	1	7.1.1.2	NADH-quinone oxidoreductase subunit E
MTUNv2_30694	364.209	411.03	287.864	199.087	186.914	257.084	3316.49	2484.38	2624.21	1408.62	1124.95	1231.27	0.00103663	2.32703e-74	1.14e-35	1.94e-51	6.74e-20	5.89e-08	nuoC	1	7.1.1.2	NADH-quinone oxidoreductase subunit C
MTUNv2_30695	189.466	169.438	164.006	134.61	119.723	177.04	1518.43	1483.39	1194.8	1102.4	609.6	563.919	0.388754	4.1565e-34	1.02e-18	1.02e-29	1.67e-15	0.00443946	nuoB	1	7.1.1.2	NADH-quinone oxidoreductase subunit B
MTUNv2_30696	443.58	449.944	360.47	135.741	122.166	152.555	1011.81	687.427	840.084	1279.51	947.487	849.831	1.6e-12	2.59014e-32	8.5e-40	2.81e-06	1.44e-09	0.405723	nuoA	1	7.1.1.2	NADH-quinone oxidoreductase subunit A
MTUNv2_31184	5219.27	6117.62	8086.67	19355.6	16608.5	15669	10003.6	17065.1	8800.52	13256.9	10507.6	9838.28	1.76e-07	0.0901449	0.0390384	0.00132161	0.00428231	0.846002	nqrF	1	7.2.1.1	Na+-transporting NADH:ubiquinone oxidoreductase subunit F
MTUNv2_31185	241.953	209.163	634.667	5971.49	4165.86	3793.17	2373.7	4383.85	1423.09	3110.23	2124.58	1673.97	5.45e-10	0.296841	0.14233	1e-06	7.18e-06	0.814961	nqrE	1	7.2.1.1	Na+-transporting NADH:ubiquinone oxidoreductase subunit E
MTUNv2_31186	1442.12	1105.81	5025.23	19956.2	15590.8	12561.3	6426.64	20749.4	3764.22	11143.2	8710.86	3853.89	0.00211947	0.580436	0.320364	0.0206577	0.0651307	0.789388	nqrD	1	7.2.1.1	Na+-transporting NADH:ubiquinone oxidoreductase subunit D
MTUNv2_31187	3867.41	3349.04	5131.15	12938.4	12806.7	11615.9	6616.62	7658.17	6335.05	6654.96	7330.24	7023.95	5.55e-20	2.75026e-06	5.16e-06	4.02e-05	1.7e-05	0.930011	nqrC	1	7.2.1.1	Na+-transporting NADH:ubiquinone oxidoreductase subunit C
MTUNv2_31188	6078.27	4697.25	8319.86	23251.4	19673.6	18369.8	7646.93	10426	7125.27	8810.93	10172.7	7911.99	1.27e-12	1.44943e-07	1.07e-06	0.121721	0.0502803	0.818228	nqrB	1	7.2.1.1	Na+-transporting NADH:ubiquinone oxidoreductase subunit B
MTUNv2_31189	9251.82	9014.29	7422.96	10774.5	10953.4	10417.1	3360.61	4305.46	4654.18	4369.05	5941.59	6200.47	0.113305	2.69535e-13	6.71e-07	2.15e-08	0.000996544	0.0728022	nqrA	1	7.2.1.1	Na+-transporting NADH:ubiquinone oxidoreductase subunit A
Genome ID	8°C	8°C	8°C	15°C	15°C	15°C	21°C	21°C	21°C	27°C	27°C	27°C	8vs15_padj	15vs21_padj	15vs27_padj	8vs21_padj	8vs27_padj	21vs27_padj	gene name		E.C. number	Full protein name
MTUNv2_10176	4811.53	4477.55	4364.08	6554.05	5706.38	5604.06	4119.82	3449.19	4308.59	3728.46	3274.59	3733.33	0.00770086	7.94626e-05	2.26e-07	0.205152	0.0176376	0.467249	petB	2	1.10.2.2	Ubiquinol-cytochrome c reductase
MTUNv2_10177	6144.83	5410.68	5018.4	3964.78	3502.5	3230.03	2585.03	2460.26	2611.57	2693.1	2502.57	2262.26	1.39e-05	0.00227365	0.000642287	5.07e-15	1.74e-16	0.87835	petA	2	1.10.2.2	Ubiquinol-cytochrome c reductase iron-sulfur subunit
Genome ID	8°C	8°C	8°C	15°C	15°C	15°C	21°C	21°C	21°C	27°C	27°C	27°C	8vs15_padj	15vs21_padj	15vs27_padj	8vs21_padj	8vs27_padj	21vs27_padj	gene name		E.C. number	Full protein name
MTUNv2_10223	478.785	444.269	426.244	926.435	962.669	991.611	2088.37	1616.06	1367.6	1652.77	2035.34	1977.67	3.83e-09	2.03822e-05	1.35e-07	2.75e-26	1.77e-31	0.579666	ccoN	3		Cytochrome c oxidase subunit I
MTUNv2_10224	104.974	94.8531	113.608	283.926	322.519	325.828	821.83	789.938	550.691	1049.43	1186.11	845.22	9.66e-13	3.52786e-08	6.46e-17	1.17e-38	1.66e-56	0.0398942	ccoO	3		Cytochrome c oxidase subunit II
MTUNv2_20227	658.009	515.612	627.834	403.831	373.828	384.214	2410.7	1772.84	2226.65	2122.04	1562.1	1553.41	0.00172528	2.94085e-39	7.64e-31	7.27e-23	1.33e-16	0.243883	cydB	3	1.10.3.-	Cytochrome d ubiquinol oxidase subunit 2
MTUNv2_20228	470.464	400.491	393.784	305.418	324.962	359.73	2804.89	1971.83	2118.47	1311.79	1169.07	1048.78	0.0833083	5.82304e-54	1.24e-23	7.17e-43	2.25e-16	6.66e-07	cydA	3	1.10.3.-	Cytochrome d ubiquinol oxidase subunit 1
MTUNv2_31292	361.649	341.309	295.552	483.013	486.221	548.07	670.271	452.254	577.382	354.225	346.911	270.76	0.00222792	0.441138	0.0015821	4.58e-05	0.856904	8.49e-05	cydB	3	1.10.3.-	Cytochrome d ubiquinol oxidase subunit 2
MTUNv2_31293	1278.89	1439.82	1060.06	978.469	1045.74	1096.14	1214.6	910.539	1114.03	728.313	623.637	659.443	0.132118	0.778999	0.00046246	0.280153	7.12e-08	0.000247247	cydA	3	1.10.3.-	Cytochrome d ubiquinol oxidase subunit 1
Genome ID	8°C	8°C	8°C	15°C	15°C	15°C	21°C	21°C	21°C	27°C	27°C	27°C	8vs15_padj	15vs21_padj	15vs27_padj	8vs21_padj	8vs27_padj	21vs27_padj	gene name		E.C. number	Full protein name
MTUNv2_10376	204.828	154.035	112.754	145.922	144.156	94.1701	318.059	289.443	323.109	173.802	237.624	239.139	0.312291	5.18181e-06	0.00924691	0.000298072	0.104873	0.122357	gamma	4		ATP synthase gamma subunit
MTUNv2_10377	492.867	490.48	292.135	375.551	411.7	473.675	912.195	560.795	795.13	496.577	494.297	502.652	0.959007	0.000890801	0.420435	0.00060319	0.408415	0.0327247	alpha	4		ATP synthase alpha subunit
MTUNv2_10378	684.893	775.85	597.083	385.732	400.705	439.774	604.81	470.345	804.261	472.576	376.989	397.247	0.000546945	0.00594047	0.936167	0.69086	0.000694203	0.013534	delta	4		ATP synthase B/B' subunit
MTUNv2_10379	194.586	255.374	153.755	107.462	144.156	100.762	201.366	150.751	221.26	159.732	148.389	181.166	0.00277526	0.00858335	0.100734	0.934171	0.26835	0.467169	C	4		ATP synthase C2 subunit
MTUNv2_10380	272.677	325.095	248.571	208.137	175.919	221.3	283.905	138.691	338.562	172.147	156.411	156.791	0.0753393	0.19045	0.305877	0.814788	0.00194423	0.0181596	A	4		ATP synthase A2 subunit
MTUNv2_10382	223.39	256.184	155.464	141.397	162.481	178.923	295.289	247.232	277.453	179.595	169.445	164.696	0.092786	0.00113191	0.767927	0.0976558	0.189723	0.0066415	epsilon	4		ATP synthase epsilon subunit
MTUNv2_10383	494.787	448.323	307.51	268.089	337.178	312.645	476.732	404.014	488.176	276.428	239.629	222.01	0.0486451	0.0141991	0.220337	0.558921	0.000438965	0.000162375	beta	4		ATP synthase beta subunit
MTUNv2_12172	6030.9	5960.34	6153.62	7882.05	8314.63	7412.13	3954.03	3244.17	4010.77	4624.79	5679.91	8135.98	0.0865438	4.86377e-07	0.137962	0.00112002	0.925795	0.00256106	A	4		ATP synthase A1 subunit
MTUNv2_12173	11241.8	10352	11784.5	17822.8	18411.7	17578.7	12130.3	12397.8	10413.3	10339.6	12576	11628.2	2.26e-07	5.44696e-06	2.32e-06	0.683019	0.763454	0.953546	C	4		ATP synthase C subunit
MTUNv2_12175	11211.8	11332.1	15786.4	14845.6	14251.9	14586.9	8750.53	11824.9	7869.12	8998.8	8544.43	6990.36	0.421025	0.00613562	0.000119966	0.0481996	0.00244657	0.496046	delta	4		ATP synthase delta subunit
MTUNv2_12176	17876.3	15985.6	17137.7	26708.2	26011.6	25932.6	16677.8	16154.5	15349.1	16703.2	17015.7	16968.3	5.88e-11	1.35437e-13	2.97e-11	0.455377	0.939803	0.631532	alpha	4		ATP synthase alpha subunit
MTUNv2_12177	40337.6	35707.7	45696	52902.9	54929.5	52929.2	27959.3	37826.6	24436.2	31445.7	37659.8	27292.1	0.0604206	7.18123e-05	0.000494151	0.0406053	0.118833	0.776868	gamma	4		ATP synthase gamma subunit
MTUNv2_12178	13493.7	12801.1	11503.4	17079.7	17158.2	17100.3	10471.7	7513.45	11425.4	11977.4	11025.9	12329.8	0.0128322	5.44696e-06	0.00315892	0.0457675	0.632239	0.257552	beta	4		ATP synthase beta subunit
MTUNv2_12179	13278	9269.66	19027.2	25744.5	23752.8	23858.9	13523.5	21075.1	10619.1	16545.9	15954.9	9788.87	0.0128861	0.0509154	0.022447	0.752706	0.948961	0.865367	epsilon	4		ATP synthase epsilon subunit
Methane and methanol oxidation
Genome ID	8°C	8°C	8°C	15°C	15°C	15°C	21°C	21°C	21°C	27°C	27°C	27°C	8vs15_padj	15vs21_padj	15vs27_padj	8vs21_padj	8vs27_padj	21vs27_padj	gene name		E.C. number	Full protein name
MTUNv2_12443	211866	163498	245583	325561	256057	228996	264906	259124	216127	289295	249683	222195	0.0850535	0.649864	0.74436	0.270544	0.19615	0.917071	pmoC	5	1.13.12.-	Particulate methane monooxygenase C subunit
MTUNv2_12444	223095	218773	294670	476509	399279	391739	455688	446725	408466	370910	294915	297073	1e-05	0.855044	0.0434419	2.14e-06	0.0359999	0.0345556	pmoA	5	1.13.12.-	Particulate methane monooxygenase A subunit
MTUNv2_12445	301616	291505	259934	603887	473658	460453	651210	507683	534485	435564	369267	398132	4.69e-07	0.539784	0.0614707	2.54e-09	0.00410028	0.0124557	pmoB	5	1.13.12.-	Particulate methane monooxygenase B subunit
MTUNv2_20316	136185	117385	114814	294481	267769	268714	201964	194367	205536	172017	184685	194579	2.41e-23	0.00024793	1.42e-06	2.74e-09	1.18e-06	0.479593	mxaF	6	1.1.99.8	Methanol dehydrogenase subunit F
MTUNv2_20317	27277.9	25584.4	26822.6	68727	75771.1	68159.3	48552.7	46129.9	51566.2	44466.8	50758.2	61124.6	4.33e-23	0.000497477	0.00490154	1.34e-09	1.12e-11	0.685717	mxaJ	6	1.1.99.8	Methanol dehydrogenase subunit J
MTUNv2_20318	15280.8	15954	16932.7	28593.9	27521.6	27469.4	20683.8	23270	23408.6	18897.2	20624.1	22854.5	5.86e-11	0.0220146	0.00113387	9.16e-05	0.0029197	0.553799	mxaG	6	1.1.99.8	Methanol dehydrogenase subunit G
MTUNv2_20319	49402.5	43214.1	39935.3	64758.8	57951.9	53661.9	63439.6	53034.4	53681.1	46088.1	41975.2	49086	0.00854133	0.819243	0.029887	0.0216102	0.79376	0.100922	mxaI	6	1.1.99.8	Methanol dehydrogenase subunit I
MTUNv2_20321	8104.14	8176.01	7941.45	14475.7	16428.9	14173.5	16513.4	16293.2	16392.9	14650.7	14983.3	19524.4	7.78e-10	0.517199	0.49644	1.06e-12	8.38e-13	0.99698	mxaR	6	1.1.99.8	Methanol dehydrogenase subunit R
MTUNv2_20323	1643.1	1756	1272.75	2698.99	2583.81	2334.48	3038.99	2460.26	3368.06	2626.06	2273.97	3423.04	0.000978609	0.402713	0.634982	9.48e-06	7e-05	0.787591	mxaA	6	1.1.99.8	Methanol dehydrogenase subunit A
H4MPT C1 transfer
Genome ID	8°C	8°C	8°C	15°C	15°C	15°C	21°C	21°C	21°C	27°C	27°C	27°C	8vs15_padj	15vs21_padj	15vs27_padj	8vs21_padj	8vs27_padj	21vs27_padj	gene name		E.C. number	Full protein name
MTUNv2_10256	749.542	531.826	897.759	751.102	587.619	683.675	3267.4	5963.73	2478.81	3555.49	3332.75	1846.57	0.802287	1.06784e-13	7.12e-10	6e-13	2.96e-09	0.389229	fae	7	4.3.-.-	Formaldehyde activating enzyme
MTUNv2_10336	677.852	563.444	872.134	1132.31	1024.97	1010.44	446.136	434.164	374.385	417.952	442.161	386.706	0.0024228	3.89149e-12	4.99e-13	0.000112775	6.1e-05	0.995375	fae	7	4.3.-.-	Formaldehyde activating enzyme
MTUNv2_20073	25194.5	27706	14169.4	30610.8	25055	31022.4	17789.9	6011.97	18789.5	11461.8	11981.4	20170	0.401839	0.0183361	0.0214359	0.11904	0.141175	0.967408	fae	7	4.3.-.-	Formaldehyde activating enzyme
MTUNv2_31327	1501.64	1494.95	1637.49	3618.64	3594.13	3383.53	1638.68	2110.52	2000.47	1906.03	2530.64	3243.19	3.03e-09	2.60891e-05	0.0388141	0.163778	0.000352905	0.0976483	mtdB	8	1.5.1.-	NAD(P)-dependent methylenetetrahydromethanopterin dehydrogenase
MTUNv2_31328	2660.2	2843.16	2802.62	2741.98	2686.43	2813.8	1680.66	1724.6	1932.33	1997.07	2078.46	2544.88	0.953554	1.86008e-05	0.0406558	6.16e-06	0.0232028	0.0753253	mtdB	8	1.5.1.-	NAD(P)-dependent methylenetetrahydromethanopterin dehydrogenase
MTUNv2_20069	851.956	871.513	802.944	1261.26	1137.37	1105.56	382.809	506.525	566.846	650.516	801.103	800.422	0.0117799	6.76939e-12	0.000811078	1.8e-05	0.416748	0.00280299	mch	9	3.5.4.27	Methenyltetrahydromethanopterin cyclohydrolase
MTUNv2_30846	1370.43	1048.25	2208.1	4843.7	4099.89	3994.69	2885.3	5041.13	2407.87	3183.88	3192.38	1760.93	2e-05	0.465829	0.0884237	0.000999457	0.0234612	0.509056	ffsA	10	2.3.1.101	Formylmethanofuran--tetrahydromethanopterin formyltransferase
MTUNv2_11237	6646.66	6968.86	5569.35	7067.6	7552.31	7259.57	4726.77	4558.72	5593.3	3735.09	4289.26	5398.73	0.336381	0.00401451	0.000134667	0.0513883	0.00467636	0.583722	fdh2B	11	1.2.1.2	NAD-dependent formate dehydrogenase. Molybdenum containing. Beta subunit
MTUNv2_11238	15155.3	14724.9	12664.3	23762.7	24146.1	25141.5	22524.5	18259	21670.1	12877.1	14554.2	17362.9	1.18e-06	0.248041	1.8e-05	0.000643087	0.702082	0.0101313	fdh2A	11	1.2.1.2	NAD-dependent formate dehydrogenase. Molybdenum containing. Alpha subunit
MTUNv2_11239	4997.8	4749.14	4079.64	5289.39	5099.21	5207.6	5272.52	4540.63	4994.15	3772.33	3794.96	3876.28	0.195921	0.682769	0.000616483	0.470565	0.0350824	0.00966402	fdhD	11		formate dehydrogenase accessory sulfurtransferase
RuMP FBP 1
Genome ID	8°C	8°C	8°C	15°C	15°C	15°C	21°C	21°C	21°C	27°C	27°C	27°C	8vs15_padj	15vs21_padj	15vs27_padj	8vs21_padj	8vs27_padj	21vs27_padj	gene name		E.C. number	Full protein name
MTUNv2_11387	56188.7	46540.4	47045.7	34686.4	27587.6	30151.4	19933.1	20007.7	20820.2	16742.1	16424.1	14430.7	1.64e-06	6.23664e-05	2.35e-11	1.85e-20	9.41e-33	0.0442125	rmpA	12	4.1.2.43	3-hexulose-6-phosphate synthase
MTUNv2_11386	46358.9	45144.4	42511.6	48183.7	37754.2	39613.6	26921.1	27412.6	27073.1	20730.4	21064.3	17767.4	0.561219	1.41529e-05	2.85e-15	1.96e-07	3.69e-18	0.00475845	rmpB	13	5.3.1.27	3-hexulose-6-phosphate isomerase
MTUNv2_11385	121851	109309	113140	150241	140913	143396	98986	109337	96288	85368.2	89664.3	76805	0.00600901	2.85502e-05	1.63e-11	0.165601	0.000146634	0.0566147	tkt	14	2.2.1.1	Transketolase
MTUNv2_11382	23060.4	22421	17706.6	23447.1	21617.3	22801.4	19379.5	15503.3	20390.3	19446.8	19504.2	20840	0.579897	0.111221	0.347952	0.273089	0.678465	0.659933	tal	15	2.2.1.2	Transaldolase
MTUNv2_11901	3321.41	3323.91	2369.54	2117.57	1916.79	2015.24	1998.01	1670.33	1951.3	2026.86	1829.8	1791.23	0.000904203	0.679354	0.654518	9.07e-05	7.25e-05	0.999691	rpiA	16	5.3.1.6	Ribose-5-phosphate isomerase A
MTUNv2_30422	444.86	426.434	410.868	330.304	316.41	313.586	300.982	229.142	295.715	233.391	264.695	239.797	0.00699475	0.434564	0.024033	0.00022737	5.7e-08	0.314463	rpiA	16	5.3.1.7	Ribose-5-phosphate isomerase A
MTUNv2_12373	4042.15	3799.8	2683.88	2179.78	2503.18	2475.73	1117.83	970.839	1525.64	1190.13	1279.36	1821.54	0.028942	0.000145878	0.00480806	2e-10	6.56e-08	0.519085	rpe	17	5.1.3.1	Ribulose-phosphate 3-epimerase
MTUNv2_12450	10957	12189.8	7256.39	10751.8	10315.7	9892.56	3843.74	3262.26	5690.94	5123.85	6168.19	8215.69	0.941206	4.57539e-06	0.0245805	3.74e-06	0.0223576	0.06696	cbbGP	18	1.2.1.12	Glyceraldehyde-3-phosphate dehydrogenase
MTUNv2_12569	4902.43	4725.63	3418.49	5490.74	5415.62	5367.69	4267.11	3569.79	4741.98	3567.9	4271.21	4714.26	0.11808	0.0959946	0.083863	0.832355	0.812345	0.987696	pgk	19	2.7.2.3	Phosphoglycerate kinase
MTUNv2_11640	80.651	89.1781	46.9807	70.133	59.8614	70.6275	160.808	42.2104	129.244	76.1418	75.1974	80.3716	0.797876	0.0353283	0.654518	0.04783	0.826486	0.159032		20		Phosphoglycerate mutase
MTUNv2_31346	442.94	359.145	701.294	3821.12	2742.63	2423	1075.85	3220.05	1002.34	1903.54	1979.19	1256.96	5.42e-10	0.111581	0.0901477	1.69e-05	2.24e-05	0.969647	gpmI	20	5.4.2.1	Bisphosphoglycerate-independent phosphoglycerate mutase
MTUNv2_20006	9821.49	8442.74	8565.02	16946.2	16151.6	16514.6	8567.66	9232.02	9541.56	10019.3	10951.7	11250.7	2.43e-14	2.17063e-13	1.69e-07	0.851066	0.0326786	0.113655	eno	21		Enolase
RuMP FBP 2
Genome ID	8°C	8°C	8°C	15°C	15°C	15°C	21°C	21°C	21°C	27°C	27°C	27°C	8vs15_padj	15vs21_padj	15vs27_padj	8vs21_padj	8vs27_padj	21vs27_padj	gene name		E.C. number	Full protein name
MTUNv2_10444	793.708	741.8	609.041	573.507	564.407	664.841	1370.43	1043.2	1348.63	1248.89	1038.73	1113.34	0.191026	1.80643e-09	2.55e-07	2.74e-06	0.000146902	0.54653	ppsA	22	2.7.9.2	Phosphoenolpyruvate synthase
MTUNv2_12449	6105.15	6740.24	5018.4	13133	12898.3	12341	4504.77	4359.73	5955.05	5520.28	7121.69	8428.48	7.84e-08	2.36123e-11	4.63e-05	0.234825	0.2936	0.0417768	pykA	23	2.7.1.40	Pyruvate kinase II
MTUNv2_30556	660.57	596.683	548.393	274.876	302.972	329.595	380.674	325.623	328.026	443.609	400.05	415.034	2.6e-10	0.332632	0.0063448	9.66e-07	0.000841687	0.216112		23	2.7.1.40	Pyruvate kinase
MTUNv2_31310	528.072	616.14	551.81	533.916	768.425	780.67	902.945	832.148	984.781	684.448	633.663	658.784	0.122959	0.0560863	0.750107	0.00015862	0.259903	0.030085		23	2.7.1.40	Pyruvate kinase
MTUNv2_10632	5808.15	4862.64	5278.93	10607.1	10369.5	10373.8	6372.56	6783.82	6546.48	6092.17	7548.81	8655.76	2.54e-10	3.34254e-05	0.00308542	0.0646893	0.00228007	0.425492	pdhA	24	1.2.4.1	Pyruvate dehydrogenase E1 component
MTUNv2_11311	633.686	548.04	755.963	881.188	929.684	815.513	1005.41	1019.08	868.883	1177.71	894.347	891.335	0.0235852	0.602237	0.445347	0.00276207	0.00103242	0.907316		24	1.2.4.1	Pyruvate dehydrogenase (Acetyl-transferring)
MTUNv2_11312	469.824	362.387	665.418	1070.09	993.21	829.638	1267.97	1658.27	875.205	1396.21	1193.13	1044.83	0.000837672	0.263088	0.329449	1.74e-06	3.55e-06	0.918774		24	1.2.4.1	Pyruvate dehydrogenase (Acetyl-transferring)
MTUNv2_10633	2287.03	2447.53	2390.89	4920.62	4923.29	5250.92	4018.78	3961.75	4078.91	3519.9	3921.29	4167.47	3.52e-23	0.00883029	0.00135319	6.8e-12	1.3e-10	0.76946		25	2.3.1.12	Dihydrolipoyllysine-residue acetyltransferase
MTUNv2_10635	1659.75	1615.75	1902.29	3017.98	2779.28	2945.64	2311.8	2213.03	2032.78	2262.73	2011.28	1934.85	1.02e-08	0.00412527	0.000370121	0.0143811	0.0605461	0.726443		26	1.8.1.4	Dihydrolipoyl dehydrogenase

## Sheet: Table C2
Table C2. Normalized (median of ratios normalization) relative abundances of transcripts encoding enzymes in nucleotide metabolism of M. tundripaludum SV96 .
For corresponding sequences, see https://mage.genoscope.cns.fr/microscope/mage/viewer.php?O_id=818
Nucleotide biosynthesis
Genome ID	8°C	8°C	8°C	15°C	15°C	15°C	21°C	21°C	21°C	27°C	27°C	27°C	8vs15_padj	15vs21_padj	15vs27_padj	8vs21_padj	8vs27_padj	21vs27_padj	E.C. number	Enzyme number in figure	Full protein name
MTUNv2_10764	5495.79	4051.93	5927.26	8405.78	7348.29	7635.31	4000.28	5077.31	3350.5	4763	4556.96	3575.22	0.0070212	3.72236e-05	0.000106989	0.165023	0.26157	0.881804	1.4.1.13	1	glutamate synthase (NADPH)
MTUNv2_10765	13475.1	14120.1	11303.6	22105.5	21671	20577.1	10291.7	9955.63	11138.8	9803.25	12829.7	15054.5	6.07e-05	1.06047e-08	2.91e-05	0.106348	0.835524	0.279853	1.4.1.13	1	glutamate synthase (NADPH)
MTUNv2_30193	29198.8	27661.4	18752.2	40381.9	38289.3	37770.7	16412.4	12295.3	20398.7	14320.4	16879.3	17005.2	0.00761374	5.0302e-08	1.69e-08	0.00735099	0.00502119	0.950063	6.3.1.2	2	glutamine synthetase
MTUNv2_30136	6631.3	6321.11	7299.95	13066.2	11884.3	12432.3	6795.22	6669.24	7209.55	6827.93	7486.65	7755.2	1.54e-14	2.1382e-13	5.17e-11	0.82747	0.340744	0.612489	6.3.5.5	3	carbamoyl-phosphate synthase (glutamine-hydrolysing)
MTUNv2_30137	2900.87	2586.98	3474.87	4903.66	4484.72	4755.59	2185.14	2731.62	2211.89	2919.87	3554.33	3509.34	0.000102041	4.53489e-09	0.00523148	0.0570086	0.410106	0.0125157	6.3.5.5	3	carbamoyl-phosphate synthase (glutamine-hydrolysing)
MTUNv2_11610	1409.47	1396.04	1259.08	1768.03	2181.89	1878.69	1795.93	1887.41	1838.91	1792.64	1733.55	1785.3	5.4e-05	0.65092	0.393313	0.000815113	0.00292757	0.811507	2.1.3.2	4	aspartate carbamoyltransferase
MTUNv2_20159	586.96	522.908	516.788	589.344	616.939	517.935	492.386	446.224	412.316	751.486	744.955	647.585	0.654168	0.0560179	0.069227	0.118013	0.0118159	0.000144699	3.5.2.3	5	dihydroorotase
MTUNv2_12493	1353.78	1079.87	1311.19	1333.66	1270.53	1307.08	1065.89	1218.07	1101.38	1339.1	1348.54	1160.12	0.718716	0.212663	0.902324	0.333153	0.828514	0.336267	1.3.5.2	6	dihydroorotate dehydrogenase (quinone)
MTUNv2_12379	458.942	516.422	399.763	314.467	237.002	210.941	209.193	247.232	249.356	298.774	312.821	337.297	2.39e-05	0.676738	0.176394	2.2e-06	0.00841685	0.0896895	2.4.2.10	7	orotate phosphoribosyltransferase
MTUNv2_11136	1572.05	1564.67	1345.36	1598.35	1781.18	1598.07	1083.68	1091.44	1216.58	1322.55	1619.25	1619.95	0.356608	0.000551823	0.494744	0.00997184	0.888359	0.0166271	4.1.1.23	8	orotidine-5'-phosphate decarboxylase
MTUNv2_10772	4793.61	4553.76	5846.11	12708.8	13622.7	12374.9	5032.73	6687.33	5128.31	5531.04	9339.51	9176.86	1.78e-09	1.61829e-07	0.00457722	0.574682	0.00415671	0.0608387	2.7.4.22	9	UMP kinase
MTUNv2_20104	6720.91	9797.43	8162.69	8694.23	11587.5	10124.2	6835.06	4311.49	6903.3	6016.03	8445.17	11962.2	0.334935	0.0156209	0.570331	0.136934	0.776892	0.125684	2.7.4.14	9	UMP/CMP kinase
MTUNv2_12724	3952.54	3777.91	3199.82	2894.68	2768.28	2645.24	1797.35	1477.36	1678.06	1574.98	2002.26	2294.54	0.0316433	6.86643e-05	0.00860278	7.66e-11	2.33e-07	0.334765	2.7.4.6	10	nucleoside-diphosphate kinase
MTUNv2_11638	330.925	307.259	289.572	536.178	495.994	533.944	555.713	645.216	480.45	662.93	581.526	624.527	1.33e-06	0.768894	0.148957	1.93e-07	1.68e-11	0.398848	6.3.4.2	11	CTP synthase (glutamine hydrolysing)
MTUNv2_20004	3303.49	2467.8	3687.56	6242.97	6078.99	5603.12	2992.03	3201.96	3176.31	4377.32	4548.94	4787.38	2.04e-08	2.37238e-08	0.0345624	0.942975	0.00137599	0.00363531	6.3.4.2	11	CTP synthase (glutamine hydrolysing)
MTUNv2_11901	3321.41	3323.91	2369.54	2117.57	1916.79	2015.24	1998.01	1670.33	1951.3	2026.86	1829.8	1791.23	0.000904203	0.679354	0.654518	9.07e-05	7.25e-05	0.999691	5.3.1.6	12	ribose-5-phosphate isomerase
MTUNv2_30422	444.86	426.434	410.868	330.304	316.41	313.586	300.982	229.142	295.715	233.391	264.695	239.797	0.00699475	0.434564	0.024033	0.00022737	5.7e-08	0.314463	5.3.1.6	12	ribose-5-phosphate isomerase
MTUNv2_11365	5270.48	4737.79	14007.1	22409.8	19171.5	15278.2	8685.07	22992.6	6417.94	14301.4	17872.9	11086.7	0.0478231	0.455343	0.604916	0.312641	0.188202	0.862423	2.7.6.1	13	ribose-phosphate diphosphokinase
MTUNv2_11509	286.119	342.93	285.301	239.81	227.229	244.842	182.154	156.782	253.571	226.77	188.495	204.223	0.0938555	0.456303	0.428781	0.00845188	0.00657731	0.989944	2.7.6.1	13	ribose-phosphate diphosphokinase
MTUNv2_10903	2600.03	2710.2	2926.47	3894.65	3524.49	3423.08	2699.59	3039.15	2441.58	3606.8	3052.01	3199.05	0.00603205	0.00712434	0.428	0.917722	0.0794196	0.122175	2.4.2.14	14	amidophosphoribosyltransferase
MTUNv2_12648	883.32	803.414	883.238	2106.25	2312.6	2123.53	1800.2	1688.42	1703.35	2194.04	2208.8	2166.08	1.29e-36	0.00654005	0.968248	9.88e-21	4.22e-38	0.00920632	6.3.4.13	15	phosphoribosylamine---glycine ligase
MTUNv2_30920	2404.17	2625.08	2044.09	2171.86	1944.88	2024.66	1976.66	1760.78	1925.31	1276.2	1252.29	1254.98	0.163207	0.554761	4.16e-07	0.028144	1.02e-11	0.000102164	2.1.2.-	16	Phosphoribosylglycinamide formyltransferase 2
MTUNv2_30093	2279.35	1980.56	2035.55	4162.74	4225.73	3870.39	3076.7	3159.75	2707.8	3125.12	3256.55	3210.91	7.24e-16	0.000372167	0.00669131	4.76e-05	4.07e-07	0.572218	6.3.5.3	17	phosphoribosylformylglycinamidine synthase
MTUNv2_11209	2591.71	2638.05	2296.93	3155.99	3316.81	3195.19	2225.7	1917.56	1900.73	2050.03	2676.02	2841.99	0.0325402	7.06198e-05	0.0498009	0.0680458	0.968041	0.119993	6.3.3.1	18	phosphoribosylformylglycinamidine cyclo-ligase
MTUNv2_12093	467.263	522.908	418.556	451.34	450.793	494.393	389.924	343.713	452.353	342.638	444.166	420.304	0.959645	0.370347	0.324626	0.269826	0.242253	0.991321	4.1.1.21	19	phosphoribosylaminoimidazole carboxylase
MTUNv2_11702	1251.37	1300.38	899.468	794.087	884.483	1020.8	827.522	482.405	856.24	549.545	633.663	784.612	0.187876	0.35937	0.110773	0.0128219	0.00132979	0.688237	6.3.2.6	20	phosphoribosylaminoimidazolesuccinocarboxamide synthase
MTUNv2_10646	1659.11	1788.43	1424.8	2127.75	2159.9	2053.85	1068.02	1115.56	1508.08	1118.13	1495.93	1823.51	0.0979406	0.000798813	0.0308296	0.0876569	0.595161	0.403409	4.3.2.2	21	adenylosuccinate lyase
MTUNv2_12649	1179.68	1439.82	1210.39	2679.76	3177.54	2326.94	1391.77	1604	1899.32	1943.27	2279.98	2932.91	2.83e-07	0.00120924	0.466486	0.122962	2.25e-05	0.032879	2.1.2.3, 3.5.4.10	22	phosphoribosylaminoimidazolecarboxamide formyltransferase
MTUNv2_11887	2493.14	2217.29	2489.98	5397.98	5398.52	4536.17	1428.06	1893.44	1514.4	1631.25	2468.48	2589.02	1.01e-07	1.4478e-16	4.79e-09	0.00603627	0.667141	0.0585124	1.1.1.205	23	IMP dehydrogenase
MTUNv2_11886	1442.12	1216.88	1496.55	5500.92	4656.97	4583.26	1705.56	2291.42	1690.71	1858.02	2731.17	3081.79	2.39e-17	4.05774e-10	3.1e-05	0.0570086	6.04e-05	0.115083	6.3.5.2	24	GMP synthase (glutamine-hydrolysing)
MTUNv2_12048	768.744	833.41	662.856	796.349	634.042	648.832	886.58	741.697	858.347	692.725	937.461	863.666	0.558967	0.225269	0.22205	0.483142	0.50835	0.98096	2.7.4.8	25	guanylate kinase
MTUNv2_12609	2109.09	1862.2	1628.95	902.68	983.437	1197.84	703.714	747.727	845.704	1085.02	1327.48	1616.66	2.32e-05	0.0731318	0.0943905	1.88e-10	0.0230749	0.000374904	3.1.3.5	26	5'-nucleotidase
MTUNv2_20177	517.83	521.287	652.605	927.566	805.075	789.145	1482.14	1380.88	1123.16	1159.51	1009.65	792.517	0.00532388	0.00231448	0.341143	4.35e-10	5.28e-05	0.0864938	3.1.3.5	26	5'-nucleotidase
MTUNv2_10092	172.183	203.488	635.521	1575.73	929.684	843.764	363.597	1000.99	388.434	786.247	726.908	448.632	0.00881306	0.216804	0.31727	0.263572	0.163585	0.879813	2.7.4.3	27	adenylate kinase
MTUNv2_30638	2690.29	2730.47	2300.35	3378.83	3795.7	3396.71	1113.56	1175.86	1560.76	1206.68	1513.97	1839.32	0.0322348	6.67092e-13	1.62e-09	9.12e-07	0.000183633	0.417124	1.17.4.1	28	ribonucleoside-diphosphate reductase
MTUNv2_11920	1567.57	1675.74	1293.25	1199.05	1404.91	1217.62	632.56	651.246	785.999	754.797	1003.63	1257.62	0.291704	0.000116618	0.171955	1.76e-07	0.0074144	0.0402727	3.5.4.13	29	dCTP deaminase
MTUNv2_10837	239.393	241.592	320.323	493.194	500.881	482.151	394.905	615.066	398.97	701.001	651.711	604.764	1.88e-05	0.676738	0.0743119	0.000309709	7.87e-11	0.0321717	2.7.4.9	30	dTMP kinase
MTUNv2_12015	750.182	839.085	870.425	1193.39	1178.9	1069.77	725.772	735.667	745.961	724.175	659.732	811.622	0.000595635	1.54941e-05	5.39e-06	0.329484	0.29356	0.985435	2.1.1.45	31	thymidylate synthase

## Sheet: Table C3
Table C3. Normalized (median of ratios normalization) relative abundances of transcripts encoding enzymes for RNA polymerase, RNA degradation and protein folding in M. tundripaludum SV96 .
For corresponding sequences, see https://mage.genoscope.cns.fr/microscope/mage/viewer.php?O_id=818
RNA polymerase
Genome ID	8°C	8°C	8°C	15°C	15°C	15°C	21°C	21°C	21°C	27°C	27°C	27°C	8vs15_padj	15vs21_padj	15vs27_padj	8vs21_padj	8vs27_padj	21vs27_padj	gene name	E.C. number	Full protein name
MTUNv2_11323	25009.5	26242.7	21082.4	20920	19799.5	21565.9	10789.1	10034	13910.6	13689.8	16789.1	22708.9	0.367455	0.000176141	0.387117	6.85e-07	0.0482895	0.0147342	rpoA	2.7.7.6	RNA polymerase subunit alpha
MTUNv2_11353	24865.5	22861.2	33974.8	77360.1	56146.3	51271.8	32582.2	69677.3	26629.8	53663.4	42179.7	33275.8	0.000841489	0.208675	0.202221	0.071545	0.0705311	0.996731	rpoC	2.7.7.6	RNA polymerase subunit beta'
MTUNv2_11354	44916.2	39770.2	50006.3	66921.6	65875.6	65229.7	37420.6	41324	35962.8	40106.9	45008.1	46087.2	3.7e-05	4.53489e-09	1.46e-05	0.102847	0.818637	0.286067	rpoB	2.7.7.6	RNA polymerase subunit beta
RNA degradosome
Genome ID	8°C	8°C	8°C	15°C	15°C	15°C	21°C	21°C	21°C	27°C	27°C	27°C	8vs15_padj	15vs21_padj	15vs27_padj	8vs21_padj	8vs27_padj	21vs27_padj	gene name	E.C. number	Full protein name
MTUNv2_30816	11979.2	13488.6	12798.4	20081.8	19392.6	18316.1	10832.5	13043	14334.1	13898.4	15176.8	18453.2	0.000327034	0.000525662	0.132814	0.990314	0.0686656	0.128662			Ribonuclease E
MTUNv2_11941	6817.57	7152.08	5932.39	2232.95	2234.42	2360.84	1778.14	1392.94	2100.21	2026.03	2115.55	2379.53	1.58425e-20	1.44158e-30	7.44591e-23	0.0689133	0.770844	0.195999	rhlB	3.6.4.13	ATP-dependent RNA helicase
MTUNv2_11261	2989.21	3841.14	2776.14	1886.8	2018.18	1554.75	1541.2	1652.24	1948.49	3525.7	2819.4	4516.62	0.000280779	0.795552	1.15e-05	5.4e-05	0.483177	6.44e-06	rhlE	3.6.4.13	ATP-dependent RNA helicase
MTUNv2_20006	9821.49	8442.74	8565.02	16946.2	16151.6	16514.6	8567.66	9232.02	9541.56	10019.3	10951.7	11250.7	2.43e-14	2.17063e-13	1.69e-07	0.851066	0.0326786	0.113655	eno	4.2.1.11	Enolase
MTUNv2_31175	10222.8	9873.64	10245.2	14002.9	13419.9	13683.9	6573.93	6765.73	7633.81	7128.36	7823.53	8897.54	0.000778714	1.81742e-14	6.27e-10	3.63e-05	0.00843194	0.293546	pnp	2.7.7.8	Pnpase
GroESL
Genome ID	8°C	8°C	8°C	15°C	15°C	15°C	21°C	21°C	21°C	27°C	27°C	27°C	8vs15_padj	15vs21_padj	15vs27_padj	8vs21_padj	8vs27_padj	21vs27_padj	gene name	E.C. number	Full protein name
MTUNv2_30152	30568.6	26344	32020.4	35352.7	30222.7	31821.9	10473.2	13211.9	9786.7	15057.9	19611.5	18268.1	0.514521	1.47382e-19	6.76e-07	1.08e-16	1.8e-05	0.000674681	groL		large ATPase subunit of GroESL
MTUNv2_30153	31727.2	27804.1	31881.1	14455.3	12701.6	14614.3	6246.62	6856.18	6141.89	8684.3	10711.1	10366	1.7e-16	4.22277e-16	0.000916105	2.22e-63	9.83e-34	3.69e-05	groS		small subunit of GroESL
MTUNv2_12626	14841.7	17161.9	18078.2	19209.7	17662.8	16767	10382.8	12367.6	9623.74	8916.04	10554.7	11173.6	0.596325	1.03924e-05	6.55e-07	9.28e-05	9.09e-06	0.776172	dnaK		Chaperone protein DnaK

## Sheet: Table C4
Table C4. Normalized (median of ratios normalization) relative abundances of transcripts encoding ribosomal proteins in M. tundripaludum SV96 .
For corresponding sequences, see https://mage.genoscope.cns.fr/microscope/mage/viewer.php?O_id=818
rRNA proteins LSU
Genome ID	8°C	8°C	8°C	15°C	15°C	15°C	21°C	21°C	21°C	27°C	27°C	27°C	8vs15_padj	15vs21_padj	15vs27_padj	8vs21_padj	8vs27_padj	21vs27_padj	Gene name	Full protein name		Protein number in figure
MTUNv2_11357	3244.6	2832.62	9103.16	26180	19089.7	16459	5064.75	16715.3	4017.8	10029.2	9390.65	5478.45	0.00646242	0.133093	0.111965	0.338591	0.375852	0.973282	rplA	50S ribosomal protein L1		1
MTUNv2_11344	6715.79	6028.44	13721.8	18932.5	16365.4	15461.8	7777.85	13543.5	6419.34	12844.8	10708.1	8239.41	0.00913213	0.0234926	0.0881051	0.8756	0.509663	0.729676	rplB	50S ribosomal protein L2		2
MTUNv2_11347	12191.7	7253.42	43642.6	110927	90451.8	69502.2	25752.8	75237	15989	45227.4	48376	24597.7	0.0141264	0.221401	0.216969	0.329602	0.320837	0.993974	rplC	50S ribosomal protein L3		3
MTUNv2_11346	1941.38	1473.87	5981.93	10574.3	8049.53	5961.91	2920.88	6235.08	2431.05	4946.73	3854.12	2905.9	0.0424954	0.154743	0.155114	0.697969	0.686328	0.991321	rplD	50S ribosomal protein L4		4
MTUNv2_11335	22991.3	18371.5	24818.6	24441.4	25248.1	22977.5	14386.6	16130.4	13680.9	16665.9	18927.7	19839.3	0.444916	8.40349e-06	0.022949	0.000218557	0.127474	0.0939352	rplE	50S ribosomal protein L5		5
MTUNv2_11332	16815.1	15879.4	22081	17785.5	14755.2	12774.2	7741.56	11384.7	7483.5	12006.4	9877.93	8815.85	0.28362	0.00195866	0.0282776	6.76e-06	0.000356858	0.553895	rplF	50S ribosomal protein L6		6
MTUNv2_30607	7583.75	5812.79	6067.35	8471.39	7272.55	7972.44	4473.46	4088.38	4508.78	4655.41	5503.44	6348.7	0.116993	8.85066e-07	0.00415991	0.000961577	0.196892	0.122357	rplI	50S ribosomal protein L9		7
MTUNv2_11356	10602.4	9319.92	15969.2	24371.2	21432.8	20514	10574.2	15635.9	9816.2	10566.3	11478.1	9531.29	0.000374784	0.000662079	2.07e-05	0.990227	0.513162	0.623787	rplJ	50S ribosomal protein L10		8
MTUNv2_11358	859.637	632.354	2524.15	9539.22	7073.42	5800.88	1864.95	6705.42	1234.84	3298.1	3273.59	1833.4	0.00234863	0.2093	0.121644	0.131218	0.217798	0.878659	rplK	50S ribosomal protein L11		9
MTUNv2_11355	10654.9	11034.6	11645.2	9760.94	8160.7	7589.17	4861.25	4426.06	5086.16	3667.22	4180.97	4275.51	0.00962349	1.71919e-08	2.94e-14	6.41e-18	4.99e-26	0.19023	rplL	50S ribosomal protein L12		10
MTUNv2_30728	16570.6	17234.9	13036.7	8598.08	7867.5	8457.41	4295.57	3841.15	4858.58	6145.14	7867.65	9996.39	1.03e-05	1.01025e-05	0.850732	1.71e-20	2.07e-06	8.5e-05	rplM	50S ribosomal protein L13		11
MTUNv2_11337	4149.04	3455.25	8702.54	7757.62	6392.95	5393.12	2915.89	6361.71	2264.58	5478.07	4555.96	2934.88	0.591017	0.114154	0.228501	0.271431	0.489842	0.810718	rplN	50S ribosomal protein L14		12
MTUNv2_11328	663.77	292.666	2032.99	6280.3	3855.56	2669.72	1560.41	7416.97	906.111	4111.66	2552.7	808.987	0.0531851	0.805294	0.549642	0.116208	0.239028	0.82171	rplO	50S ribosomal protein L15		13
MTUNv2_11340	7154.25	6668.09	10217.9	11507.5	10489.2	9126.02	5295.29	6337.59	5542.73	8312.7	7585.91	7479.83	0.0677078	1.59232e-05	0.0555533	0.014513	0.863878	0.0567083	rplP	50S ribosomal protein L16		14
MTUNv2_11322	8111.18	7023.99	5964.85	5221.52	4415.08	4731.1	2951.47	2942.67	3476.24	3422.24	4054.64	5314.41	0.0075488	0.0048778	0.505869	3.86e-09	0.000355838	0.0709154	rplQ	50S ribosomal protein L17		15
MTUNv2_11331	10609.4	8047.92	18985.3	23149.6	19536.8	18288.8	10195.7	18608.8	8728.87	18578.6	14030.8	10292.8	0.0677078	0.0901058	0.232194	0.990227	0.662455	0.747136	rplR	50S ribosomal protein L18		16
MTUNv2_11267	2663.4	1962.73	5165.32	6023.52	4386.99	3772.45	1580.33	1875.35	1419.57	1829.89	2119.56	1456.57	0.129473	5.45287e-06	4.16e-05	0.0027569	0.0117809	0.785872	rplS	50S ribosomal protein L19		17
MTUNv2_30764	23881.6	25050.1	22055.3	20956.2	22545.8	24181.9	10828.2	11481.2	14242.8	11192.8	15920.8	18444.6	0.783532	2.34515e-05	0.00929554	2.22e-06	0.00193636	0.243883	rplT	50S ribosomal protein L20		18
MTUNv2_11711	907.643	531.015	1774.16	2265.75	2191.66	1452.1	865.234	1471.33	622.337	1328.34	1432.76	1044.17	0.0388778	0.0251521	0.177789	0.789362	0.609692	0.542132	rplU	50S ribosomal protein L21		19
MTUNv2_11342	9312.62	6269.22	15925.6	14656.7	12961.8	11313.6	5420.52	14050	4320.53	10985.1	10397.3	6697.2	0.534036	0.152615	0.365237	0.391948	0.751633	0.730324	rplV	50S ribosomal protein L22		20
MTUNv2_11345	2166.69	1678.98	3354.43	5287.13	4136.54	3525.73	1820.83	2399.96	1600.09	2439.02	2617.87	1999.41	0.00286806	6.02448e-05	0.00303767	0.307861	0.930801	0.492884	rplW	50S ribosomal protein L23		21
MTUNv2_11336	5472.74	4188.13	9359.42	8042.68	6380.74	5104.02	2857.55	4751.69	2882.7	4890.45	3855.12	3075.2	0.929646	0.0126055	0.0480989	0.0108898	0.0461699	0.748623	rplX	50S ribosomal protein L24		22
MTUNv2_11364	2863.75	2012.18	7474.21	13426	11403	8940.51	3318.63	11487.3	3095.53	6374.39	7224.96	4420.44	0.0510206	0.291796	0.285403	0.506549	0.50287	0.995069	rplY	50S ribosomal protein L25		23
MTUNv2_11710	216.989	155.656	773.901	1895.85	1540.51	978.427	334.424	1863.29	221.26	758.935	843.213	514.51	0.0388502	0.450951	0.329493	0.276892	0.378305	0.910794	rpmA	50S ribosomal protein L27		24
MTUNv2_11339	1155.36	1068.52	2984.56	3139.02	2511.74	1891.88	1129.93	2194.94	804.964	2429.92	1883.94	1205.57	0.270467	0.0844512	0.41011	0.496781	0.875971	0.520377	rpmC	50S ribosomal protein L29		25
MTUNv2_11329	583.759	573.172	1518.76	2796.27	2111.03	1421.03	917.888	3768.79	605.479	2060.79	2251.91	1322.84	0.120547	0.813169	0.873223	0.228589	0.183693	0.948671	rpmD	50S ribosomal protein L30		26
MTUNv2_12440	5204.55	6388.4	6131.41	4560.91	5013.7	3452.27	2234.24	3491.4	2003.98	2169.21	3550.32	3754.41	0.128632	0.0112514	0.145492	1.05e-05	0.00108191	0.451638	rpmE	50S ribosomal protein L31		27
MTUNv2_10827	1065.1	1013.39	842.237	427.585	354.282	304.169	143.731	66.3306	202.295	174.63	228.6	345.203	7.36e-06	0.000189656	0.149163	1.49e-17	2.57e-10	0.0587751	rpmF	50S ribosomal protein L32		28
MTUNv2_11616	13860.4	11135.9	10289.6	6951.09	6138.85	6000.52	2785.68	2321.57	3201.59	2841.25	3662.61	3900	5.56e-06	1.14703e-09	1.11e-05	2.01e-28	4.9e-21	0.21993	rpmG	50S ribosomal protein L33		29
rRNA proteins SSU
MTUNv2_20105	13987.8	12164.7	13852.5	25719.6	25533.9	23697	9555.28	11595.8	11238.6	15854.9	17203.2	20213.5	6.5e-10	6.0381e-17	0.00167647	0.0492964	0.00658148	6.33e-06	rpsA	30S ribosomal protein S1		30
MTUNv2_10770	68527.7	55829.6	75435.7	45983.5	46635.7	46959.8	18578.3	23119.2	20662.1	23095	38107	35872.1	0.018696	5.12557e-08	0.0238772	2.47e-16	5.86e-07	0.00917182	rpsB	30S ribosomal protein S2		31
MTUNv2_11341	18526.7	14600.9	24695.6	29519.2	27831.9	23528.4	12226.4	17493.2	11488.6	19544.4	16911.4	16018.3	0.0517485	7.35108e-05	0.0152816	0.04783	0.61686	0.272804	rpsC	30S ribosomal protein S3		32
MTUNv2_11324	28184.3	25859.2	27113	23625.8	21610	21423.7	11689.2	13199.8	13954.8	15148.1	17154	21100.2	0.088291	1.15856e-06	0.0700751	3.89e-12	0.000120053	0.0122809	rpsD	30S ribosomal protein S4		33
MTUNv2_11330	2215.34	1491.71	5026.94	9851.43	6043.56	4829.98	2852.57	6898.39	2322.88	6481.98	4448.68	3125.27	0.0722664	0.339843	0.493613	0.533611	0.344567	0.846504	rpsE	30S ribosomal protein S5		34
MTUNv2_30610	6738.83	6998.05	6901.04	9791.48	9447.11	9687.27	3397.61	3835.12	4110.51	5542.62	5949.62	7282.2	0.000917455	8.94058e-22	2.59e-05	1.5e-09	0.402128	2.93e-06	rpsF	30S ribosomal protein S6		35
MTUNv2_11351	3435.99	3186.09	6731.06	10716.8	8605.38	7388.58	3501.49	5969.76	3263.41	5892.71	5375.11	5330.22	0.00203818	0.00150165	0.0525144	0.849607	0.375768	0.388629	rpsG	30S ribosomal protein S7		36
MTUNv2_11333	8648.85	8079.54	10516.9	7232.75	6600.64	5728.36	3887.15	4878.32	3983.38	4925.21	4831.68	4836.79	0.00464679	0.0003351	0.0185973	8.55e-12	2.27e-08	0.392355	rpsH	30S ribosomal protein S8		37
MTUNv2_30727	7810.98	8341.4	6115.19	5210.21	4678.96	4573.84	1874.91	1676.36	2497.78	2796.56	3429	4884.88	0.0126628	3.74771e-07	0.17505	1.57e-15	2.96e-05	0.00134875	rpsI	30S ribosomal protein S9		38
MTUNv2_11348	8612.37	5066.13	20575	34909.3	32879.8	31992.4	12019.3	23469	10671.7	18390.7	22609.3	18829.4	0.000323039	0.0167762	0.128809	0.360437	0.0710037	0.558801	rpsJ	30S ribosomal protein S10		39
MTUNv2_11325	6861.09	6368.94	7345.23	5842.53	5454.72	5177.47	2397.89	3732.61	2476.7	3933.72	4337.38	3976.42	0.103123	5.54077e-07	0.0368858	2.67e-12	5.02e-05	0.017478	rpsK	30S ribosomal protein S11		40
MTUNv2_11352	3471.19	2979.36	6833.56	8455.56	7196.81	6348.95	2567.95	8496.35	2159.92	5804.98	5234.74	3768.9	0.137679	0.171489	0.299952	0.985237	0.781842	0.833412	rpsL	30S ribosomal protein S12		41
MTUNv2_11326	14021.7	13503.2	20323	17736.9	14639.2	12539.7	7160.95	13121.4	5750.65	10573.8	10244.9	8512.15	0.806084	0.0168597	0.0684788	0.00403743	0.0233924	0.724467	rpsM	30S ribosomal protein S13		42
MTUNv2_11334	8177.11	6652.69	10551	9015.49	7514.44	7415.89	4708.98	5993.88	4537.58	6463.77	6079.96	5231.4	0.737453	0.00352137	0.0657503	0.000445531	0.0168976	0.460912	rpsN	30S ribosomal protein S14		43
MTUNv2_31176	7682.32	7533.93	7276.89	4661.58	4215.95	4238.59	2890.28	2188.91	3232.5	2653.38	2540.67	2944.76	1.21e-06	0.000130733	3.19e-05	7.42e-20	2.02e-21	0.890054	rpsO	30S ribosomal protein S15		44
MTUNv2_11270	3322.05	3229.06	3536.37	4324.49	4378.43	3980.57	2190.83	1887.41	2169.75	2151.01	2740.19	3732.67	0.122125	7.31046e-07	0.0102067	0.000763796	0.306499	0.0600356	rpsP	30S ribosomal protein S16		45
MTUNv2_30609	910.204	798.549	1042.97	2545.15	1861.81	1696.94	723.637	1000.99	596.348	840.87	1269.33	1032.97	4.46e-06	2.81875e-08	0.000229897	0.340529	0.50617	0.15822	rpsR	30S ribosomal protein S18		46
MTUNv2_11343	912.764	955.017	1693.02	2700.12	2488.52	2048.2	1319.91	1682.39	1194.1	2098.04	1925.05	1839.32	6.78e-05	0.00403677	0.3253	0.430163	0.00588178	0.132461	rpsS	30S ribosomal protein S19		47
MTUNv2_11707	1024.78	850.435	773.901	843.859	778.198	631.881	440.444	355.773	341.372	429.539	631.658	708.193	0.362058	8.19215e-05	0.199271	2.56e-07	0.0146043	0.0263206	rpsT	30S ribosomal protein S20		48
MTUNv2_11628	1520.85	1492.52	1157.43	1662.83	1660.24	1404.08	675.964	910.539	797.94	890.528	1390.65	1382.79	0.467082	1.32388e-05	0.146579	0.000255129	0.452681	0.0155417	rpsU	30S ribosomal protein S21		49

## Sheet: Table C5
Table C5. Normalized (median of ratios normalization) relative abundances of transcripts encoding enzymes in amino acid metabolism in M. tundripaludum SV96 .
For corresponding sequences, see https://mage.genoscope.cns.fr/microscope/mage/viewer.php?O_id=818
Amino acids metabolism
Genome ID	8°C	8°C	8°C	15°C	15°C	15°C	21°C	21°C	21°C	27°C	27°C	27°C	8vs15_padj	15vs21_padj	15vs27_padj	8vs21_padj	8vs27_padj	21vs27_padj	E.C. number	Gene name	Full protein name
MTUNv2_10179	1000.46	1096.89	919.114	1377.77	1259.53	1281.65	781.272	717.577	915.945	950.945	1051.76	1137.06	0.0157294	2.12164e-05	0.0583554	0.0628554	0.754034	0.0544998	1.1.1.23	hisD	Histidinol dehydrogenase
MTUNv2_12557	968.451	980.959	774.755	1151.54	1233.88	1136.63	1312.08	988.93	1378.13	1145.44	1118.94	1085.02	0.0316984	0.721565	0.739286	0.00792089	0.0865898	0.532428	1.1.1.25		shikimate dehydrogenase
MTUNv2_11041	1351.86	1440.63	1013.93	1680.93	1546.62	1594.3	907.215	765.817	1164.6	896.321	1006.64	1206.89	0.126711	0.000847357	0.00477135	0.0672576	0.197097	0.740984	1.1.1.3	hom	Homoserine dehydrogenase
MTUNv2_30948	1447.24	1527.38	1061.76	1456.96	1464.77	1257.17	553.579	603.006	748.771	645.55	820.153	976.977	0.857777	7.76666e-07	0.000808634	1.22e-06	0.00109979	0.237718	1.1.1.85	leuB	3-isopropylmalate dehydratase
MTUNv2_12415	3553.76	2896.67	2627.51	3799.63	3496.39	3499.36	1895.54	1983.89	2115.66	2034.31	2402.31	2300.47	0.129987	8.07266e-08	1.68e-05	0.000135966	0.00651402	0.464825	1.1.1.86	ilvC	ketol-acid reductoisomerase (NADP+)
MTUNv2_30496	2036.76	1615.75	2356.73	3560.95	3068.81	2968.24	1512.02	1815.05	1402.01	1781.88	2151.65	2043.55	0.000358409	6.30004e-08	0.000466986	0.0736193	0.973322	0.149755	1.1.1.95	serA	phosphoglycerate dehydrogenase
MTUNv2_12628	2197.42	2250.53	1885.21	2670.71	2517.84	2696.09	2084.81	1917.56	1906.35	2136.11	3218.45	3359.14	0.116853	0.0537882	0.543858	0.658975	0.0184713	0.0117745	1.17.1.8		4-hydroxy-tetrahydrodipicolinate reductase
MTUNv2_10094	282.278	201.867	923.385	2292.9	1798.29	1678.11	533.656	2381.87	462.187	1067.64	1033.71	541.52	0.013102	0.44659	0.226082	0.138108	0.296739	0.79474	1.2.1.11	asd	aspartate-semialdehyde dehydrogenase
MTUNv2_12303	492.227	494.533	367.304	349.534	320.075	387.981	465.348	397.984	412.316	207.735	220.579	181.166	0.0686573	0.218007	4.22e-05	0.742708	2.29e-10	9.13e-08	1.2.1.11	ald	Alanine dehydrogenase
MTUNv2_11024	1810.17	1677.36	1319.73	1420.76	1476.99	1505.78	1435.89	1392.94	1642.94	1499.66	1552.07	1774.11	0.493381	0.914534	0.51534	0.602709	0.978595	0.695036	1.2.1.38	proA	glutamate-5-semialdehyde dehydrogenase
MTUNv2_30701	554.955	630.732	446.744	430.979	448.35	482.151	1131.35	657.276	1071.88	720.864	659.732	654.831	0.271366	9.08316e-07	0.0140423	0.000131293	0.170304	0.0483601	1.2.1.88		L-glutamate gamma-semialdehyde dehydrogenase
MTUNv2_20102	723.938	669.647	732.045	1299.72	1431.79	1391.83	1080.12	934.659	959.494	1445.87	1171.07	1455.25	1.8e-11	0.00348738	0.931935	0.000983035	1.95e-11	0.00866881	1.3.1.12		Prephenate dehydrogenase
MTUNv2_11518	1764.72	1863.82	1716.08	3116.4	2901.45	3058.64	1410.99	1254.25	1795.36	1387.1	1705.48	1930.24	2.16e-05	2.97686e-08	2.67e-06	0.205152	0.679384	0.561906	1.4.1.1	aatA	Aspartate aminotransferase
MTUNv2_10489	1471.56	1355.51	1017.35	1783.87	2027.96	1925.78	1086.52	1025.11	1638.02	1118.13	1498.93	1759.61	0.023615	0.0270263	0.169076	0.929084	0.50617	0.567453	1.4.1.13	dapD	2,3,4,5-tetrahydropyridine-2,6-dicarboxylate N-succinyltransferase
MTUNv2_11751	1487.56	1484.41	1664.83	1373.25	1371.93	1160.18	785.541	928.629	741.747	872.32	824.163	946.014	0.111943	9.04819e-06	0.000257142	1.95e-10	1.74e-08	0.574451	1.5.1.2	speE	Spermidine synthase
MTUNv2_11421	5379.93	5143.14	4704.91	7481.61	7813.74	7671.09	4620.03	4100.44	5102.32	3974.27	4747.46	5674.11	0.000395529	1.96932e-05	7.57e-05	0.469847	0.683236	0.848488	2.1.1.13	metH	Methionine synthase
MTUNv2_11450	3132.59	3586.58	3017.87	5371.96	5521.91	5674.69	3569.8	3419.04	3922.97	2801.52	2975.81	3459.93	2.77e-08	3.41623e-05	9.26e-10	0.273978	0.648727	0.180934	2.1.2.1	glyA	Serine hydroxymethyltransferase 1
MTUNv2_10653	219.55	255.374	206.715	124.43	177.141	162.914	584.175	627.126	534.535	968.325	779.045	721.368	0.00929344	1.81108e-21	6.56e-36	4.05e-12	1.6e-23	0.0262901	2.1.3.3		Arginase/agmatinase/formiminoglutamase
MTUNv2_12413	4067.75	2818.03	4593.01	6348.17	5988.58	5850.79	3744.84	4745.66	3590.73	4642.17	4985.08	3920.42	0.001874	0.00920219	0.070326	0.782182	0.298255	0.599055	2.2.1.6	ilvI	Acetolactate synthase large subunit
MTUNv2_12414	1975.31	1741.41	2090.22	3391.27	3286.27	3550.21	2067.03	1857.26	2160.62	2185.77	2487.53	2346.59	2.16e-10	2.71497e-08	4.95e-05	0.62201	0.0448207	0.269538	2.2.1.6	ilvH	Acetolactate synthase isozyme 3 small subunit
MTUNv2_10713	3083.94	2914.5	2990.54	3937.63	3548.93	3497.48	1961.01	2924.58	2346.76	2533.37	2360.19	2760.3	0.0997732	0.000453877	0.00310204	0.0624111	0.194057	0.730642	2.3.1.1		Aminotransferase class
MTUNv2_10061	780.906	573.172	743.15	992.043	880.818	960.535	658.887	705.517	701.709	604.996	551.447	444.679	0.0201243	0.0235342	7.11e-06	0.907891	0.0373634	0.115534	2.3.1.1, 2.3.1.35	aldA	Aldehyde dehydrogenase
MTUNv2_12453	1637.34	1951.38	1422.24	1850.61	1801.95	1676.23	1096.48	1073.35	1252.4	990.671	1198.14	1367.64	0.677511	0.00111035	0.00233977	0.00344679	0.00749952	0.879519	2.3.1.117	argH	Argininosuccinate lyase
MTUNv2_10027	634.966	669.647	488.6	685.494	690.239	663.899	441.155	349.743	481.152	433.677	478.255	619.916	0.413265	0.0036767	0.0706094	0.0309519	0.308595	0.422965	2.3.1.30	nifP	putative serine acetyltransferase
MTUNv2_11212	2689.01	2663.18	2132.93	2392.44	2510.51	2785.55	3350.65	2810.01	3177.71	2285.08	2184.73	2195.07	0.83252	0.0919814	0.232194	0.0345079	0.297148	0.00327897	2.3.1.46		homoserine O-succinyltransferase
MTUNv2_10032	4801.93	5282.59	4298.31	3876.55	3861.67	3734.78	2710.97	2641.17	3261.3	3254.23	3561.35	4577.23	0.076121	0.0356826	0.968115	2.41e-05	0.0654927	0.0592888	2.3.3.13	leuA	2-isopropylmalate synthase
MTUNv2_10180	1196.32	1184.45	1042.12	2003.32	1899.68	2025.6	1290.74	1242.19	1270.66	1109.02	1651.33	1859.09	5.05e-05	0.00237239	0.103521	0.492398	0.0324673	0.296121	2.4.2.17	hisG	ATP phosphoribosyltransferase
MTUNv2_12023	1885.06	2007.32	1827.12	1411.71	1584.49	1612.19	1388.22	1338.67	1600.09	1237.3	1283.37	1321.52	0.0197345	0.653497	0.0710515	0.00318932	6.29e-06	0.312731	2.4.2.18	trpD	Anthranilate phosphoribosyltransferase
MTUNv2_31052	1264.81	1327.13	967.803	1041.81	1225.33	1055.65	882.311	693.457	966.519	836.732	962.526	1139.04	0.671453	0.118341	0.478129	0.025941	0.198372	0.529947	2.4.2.18		Glycosyl transferase, family 3
MTUNv2_10904	2605.15	2329.17	2074.84	3416.16	3291.16	3244.16	3140.74	2629.11	3135.57	3419.76	3426.99	3879.58	0.000472177	0.402316	0.544002	0.0174	1.37e-05	0.153827	2.5.1.-	metZ	cystathionine gamma-synthase
MTUNv2_20103	1172	942.045	1441.03	3165.04	2743.85	2896.67	1771.74	2249.21	1836.81	2517.64	2256.92	2010.61	5.16e-12	0.00432638	0.0839637	0.000270969	9.33e-07	0.430843	2.5.1.19	aroA	3 phosphoshikimate 1 carboxyvinyltransferase
MTUNv2_10857	382.772	521.287	499.704	1018.06	927.241	821.163	636.829	536.675	681.339	647.205	630.655	735.862	4.88e-08	0.00525329	0.0198307	0.0270693	0.00458046	0.748329	2.5.1.47	cysM	Cysteine synthase B
MTUNv2_12384	1458.12	1411.45	1317.17	1012.4	1248.54	1129.1	580.617	657.276	720.674	720.864	799.097	914.392	0.0736277	3.63438e-06	0.00620363	1.31e-11	8.56e-07	0.138743	2.5.1.54	aroG	Phospho 2 dehydro 3 deoxyheptonate aldolase
MTUNv2_10078	873.079	1000.42	900.322	1298.59	1701.77	1430.44	1388.93	1374.85	1276.98	1232.34	1409.7	1368.95	7.15e-06	0.500806	0.43838	0.000439138	0.000413225	0.97998	2.6.1.1	argJ	Arginine biosynthesis bifunctional protein ArgJ
MTUNv2_10765	13475.1	14120.1	11303.6	22105.5	21671	20577.1	10291.7	9955.63	11138.8	9803.25	12829.7	15054.5	6.07e-05	1.06047e-08	2.91e-05	0.106348	0.835524	0.279853	2.6.1.1	gltB	glutamate synthase, large subunit
MTUNv2_10471	873.719	873.945	1003.68	607.443	711.007	546.186	372.136	410.044	350.503	519.75	579.521	741.132	0.003271	0.000332712	0.950038	6.18e-12	0.00215971	0.000896281	2.6.1.11		Aminotransferase class I and II
MTUNv2_10651	228.511	316.988	350.22	261.302	194.244	241.075	268.962	512.555	292.906	274.773	206.542	216.74	0.230031	0.0778299	0.994682	0.515315	0.230481	0.108194	2.6.1.11	arcB	Ornithine cyclodeaminase
MTUNv2_10490	2364.48	2643.73	1965.5	2609.63	2644.9	2341.07	1205.35	1218.07	1808.71	1476.49	1772.65	2349.22	0.652971	0.000719063	0.0961894	0.00275493	0.207611	0.193904	2.6.1.17		Succinyldiaminopimelate transaminase
MTUNv2_11927	3785.47	3334.45	4146.26	4445.53	4494.49	4253.66	3470.18	4070.29	3573.17	3063.05	2889.58	2861.76	0.102153	0.0961425	1.46e-05	0.873353	0.00863003	0.0378781	2.6.1.42	ilvE	branched-chain-amino-acid transaminase
MTUNv2_11433	6461.68	6257.87	5915.3	7419.4	7332.41	6550.47	1872.06	1778.87	2509.72	2116.24	2891.59	3411.18	0.404407	1.31675e-18	5.25e-11	3.56e-15	1.55e-08	0.0849118	2.6.1.45	sgaA	serine---glyoxylate transaminase
MTUNv2_20099	771.945	719.911	872.988	2736.32	2774.39	2504.92	2135.33	2568.8	2006.09	1906.03	2133.6	2484.27	3.09e-28	0.172519	0.112607	1.22e-20	2.46e-20	0.918879	2.6.1.52	serC	Phosphoserine aminotransferase
MTUNv2_10178	665.05	693.157	577.436	584.819	668.249	625.289	288.174	367.834	410.208	669.551	599.574	734.544	0.846934	2.4143e-05	0.68966	3.43e-06	0.818577	5.03e-06	2.6.1.9	hisC	Histidinol phosphate aminotransferase 2
MTUNv2_20101	515.27	481.562	556.081	993.174	956.561	786.32	693.752	759.787	726.294	935.22	871.287	999.375	4.13e-08	0.0516354	0.851535	0.00209363	4.26e-09	0.0402727	2.6.1.9	hisC	Histidinol phosphate aminotransferase 2
MTUNv2_12142	1170.08	1218.5	832.841	924.172	819.735	784.437	729.329	572.856	717.162	967.497	990.6	1102.15	0.0786387	0.183797	0.210478	0.000738854	0.747064	0.00909925	2.7.1.39	thrB	Homoserine kinase
MTUNv2_10988	1785.2	1668.44	1675.08	2204.67	2318.71	2248.78	1583.18	1356.76	1725.12	1522.84	1594.18	1808.36	0.00381984	0.000296927	0.00129499	0.434095	0.724606	0.784276	2.7.1.71, 4.2.3.4	aroC	Chorismate synthase
MTUNv2_31044	1907.46	1529	2304.62	2712.56	2526.4	2541.65	2407.14	2484.38	1909.16	2698.89	2348.16	2054.09	0.0323301	0.434564	0.598111	0.265082	0.143445	0.846504	2.7.2.4	lysC	Aspartokinase
MTUNv2_10789	1459.4	1543.59	1395.76	1908.3	2086.6	1989.81	853.849	856.268	1072.58	1021.29	1372.6	1702.96	0.0345217	1.07187e-07	0.0120997	0.00162219	0.672433	0.0223487	2.7.2.8	argD	Acetylornithine aminotransferase
MTUNv2_11365	5270.48	4737.79	14007.1	22409.8	19171.5	15278.2	8685.07	22992.6	6417.94	14301.4	17872.9	11086.7	0.0478231	0.455343	0.604916	0.312641	0.188202	0.862423	2.7.6.1		ribose-phosphate diphosphokinase
MTUNv2_11509	286.119	342.93	285.301	239.81	227.229	244.842	182.154	156.782	253.571	226.77	188.495	204.223	0.0938555	0.456303	0.428781	0.00845188	0.00657731	0.989944	2.7.6.1		ribose-phosphate diphosphokinase
MTUNv2_30495	2141.73	1899.49	2220.91	2913.91	2953.98	2954.11	1886.29	1815.05	1866.31	1877.89	2368.22	2397.31	0.000511191	5.75226e-06	0.00656081	0.282952	0.604653	0.168015	3.1.3.3		phosphoserine phosphatase
MTUNv2_12438	282.278	235.106	187.069	100.675	89.1813	131.838	101.75	60.3006	75.8605	65.3826	99.2605	69.1723	5.72e-05	0.332867	0.156116	2.35e-07	4.44e-09	0.834569	3.5.1.18		Argininosuccinate lyase
MTUNv2_10161	5865.12	8076.29	5893.95	5774.66	5819.99	5953.43	9501.92	8815.94	11494.3	4198.56	3617.49	2992.86	0.419541	0.000173192	0.000645655	0.00305501	5.98e-06	2.3e-13	3.5.3.1		Agmatine deiminase
MTUNv2_11681	372.531	261.049	545.831	558.802	592.506	491.568	307.386	856.268	237.415	450.23	420.103	249.679	0.308025	0.648804	0.278363	0.680076	0.884526	0.679993	3.5.4.19	hisI	Phosphoribosyl AMP cyclohydrolase
MTUNv2_11682	192.666	259.427	229.779	314.467	309.08	351.254	313.078	235.172	325.919	223.46	261.687	248.362	0.00707079	0.682774	0.0476196	0.0417327	0.628943	0.237718	3.6.1.31	hisE	Phosphoribosyl ATP pyrophosphatase
MTUNv2_31330	311.082	353.47	362.179	502.243	561.964	575.379	503.771	590.946	539.452	552.028	514.35	473.007	6.85e-06	0.915998	0.629029	2.27e-05	8.78e-05	0.795804	4.1.1.20		putative Orn/DAP/Arg decarboxylase
MTUNv2_12024	1562.45	1498.19	1350.48	1525.96	1542.96	1615.96	1384.66	1604	1597.28	1766.16	1693.44	1764.22	0.544422	0.841636	0.290082	0.74792	0.0588507	0.245655	4.1.1.48	trpC	Indole 3 glycerol phosphate synthase
MTUNv2_11467	1024.78	1049.06	754.255	576.901	651.145	621.522	1512.02	1187.92	1479.98	654.654	446.171	456.537	0.00489195	3.58439e-08	0.338969	0.00840192	4.56e-05	6.54e-11	4.1.3.27	trpG	Anthranilate synthase component II
MTUNv2_11468	17227.3	22406.4	13458.7	5029.22	4988.04	5677.51	12488.3	11499.3	12696.8	5017.08	4942.97	5434.97	1.81e-21	9.04621e-11	0.91587	0.00607271	1.07e-22	1.6e-10	4.1.3.27	trpE	Anthranilate synthase component 1
MTUNv2_12371	376.371	355.091	303.239	634.591	591.284	537.711	406.29	410.044	462.187	420.435	374.984	405.152	9.42e-07	0.0101746	0.000749165	0.0670465	0.20883	0.704512	4.1.3.27	trpG	Anthranilate synthase component II
MTUNv2_12659	2139.81	2273.23	2182.47	901.549	924.797	953.943	940.657	844.208	1026.93	739.899	836.195	922.956	1.13e-20	0.880322	0.368188	3.01e-19	1.09e-26	0.343362	4.2.1.10	aroQ	3 dehydroquinate dehydratase 1
MTUNv2_11677	2329.92	2411.86	2156.84	887.975	864.936	928.517	811.868	596.976	871.693	734.106	802.105	1046.81	9.77e-14	0.395353	0.837353	1.17e-17	3.44e-15	0.599056	4.2.1.19	hisB	Imidazoleglycerol phosphate dehydratase
MTUNv2_10897	2114.85	2154.87	2823.97	4976.05	4907.41	4639.76	1603.1	2556.74	1782.02	2165.07	2987.84	2949.38	2.61e-06	4.61156e-09	0.000231392	0.270036	0.441702	0.0969458	4.2.1.20	trpB	tryptophan synthase, beta subunit
MTUNv2_30194	1892.74	1914.9	1560.62	3076.8	3114.01	3133.04	1299.27	1067.32	1576.91	1715.67	2212.81	2536.98	6.73e-05	9.1605e-10	0.0142125	0.0397761	0.211491	0.0019558	4.2.1.33	leuC	3-isopropylmalate dehydratase
MTUNv2_30195	1482.44	1233.9	1329.98	3805.28	3600.24	3456.98	1422.37	1899.47	1551.63	1656.08	2569.74	2640.41	2.32e-12	2.72836e-08	0.00253513	0.255602	0.000234302	0.0442146	4.2.1.33	leuD	3-isopropylmalate dehydratase
MTUNv2_20100	592.72	552.094	878.113	1876.62	1771.41	1646.09	1262.27	1694.45	1137.91	1551.8	1521.99	1486.88	6.66e-11	0.125647	0.417458	3.53e-06	2.78e-08	0.612489	4.2.1.51, 5.4.99.5	pheA	Chorismate mutase
MTUNv2_10792	2891.27	3034.49	2185.03	4453.45	4375.99	4632.23	2953.61	2653.23	3230.39	2834.63	3489.16	3873.65	6.56e-05	0.00199838	0.0475495	0.542436	0.0856767	0.445383	4.2.1.9	ilvD	dihydroxy-acid dehydratase
MTUNv2_12254	1412.67	1683.84	1311.19	3070.02	2870.9	2781.78	2333.14	1923.59	2388.2	2254.46	2429.38	2913.14	3.01e-09	0.0417001	0.325637	0.000431375	2.01e-06	0.449997	4.2.1.9	ilvD	dihydroxy-acid dehydratase
MTUNv2_11042	1950.34	2184.05	1352.19	2670.71	2688.88	2754.47	2091.93	1254.25	2012.41	1461.59	1570.12	1952.64	0.024858	0.0289487	0.00667917	0.939056	0.627963	0.776986	4.2.3.1	thrC	Threonine synthase
MTUNv2_10898	3574.25	3062.05	5102.96	9812.97	9949.21	9728.71	3912.05	5903.43	4371.81	4003.24	6428.87	6556.88	2.66e-07	8.58041e-05	0.00407407	0.348513	0.0492379	0.493623	4.2.3.5	trpA	Tryptophan synthase alpha chain
MTUNv2_10157	851.316	1101.76	632.105	593.868	697.569	786.32	503.059	349.743	636.385	566.925	612.608	764.189	0.276156	0.152307	0.785473	0.00517932	0.145636	0.339482	4.3.1.12	CPA	N-carbamoylputrescine amidase
MTUNv2_10790	1143.84	1242.82	952.428	1841.56	1883.8	1569.81	536.502	669.336	741.044	562.787	939.466	1066.57	0.00931624	1.08857e-08	4.31e-05	0.00229194	0.155298	0.228449	4.3.2.1	argF	Ornithine carbamoyltransferase
MTUNv2_10797	1616.22	1579.26	1469.22	1314.43	1529.52	1421.03	1854.28	1386.91	1737.77	1652.77	1632.28	1645.64	0.415672	0.154158	0.2075	0.496068	0.633566	0.907167	4.3.2.1	argA	amino-acid N-acetyltransferase
MTUNv2_11493	4043.43	4024.36	2915.37	2047.43	2067.05	2298.69	2104.03	1604	2409.27	1790.16	1966.16	1971.74	6.71e-05	0.845069	0.501281	1.71e-05	7.98e-07	0.745699	4.3.2.10		imidazole glycerol-phosphate synthase
MTUNv2_12119	136.339	154.846	109.337	38.4601	85.5163	79.1029	80.4041	84.4208	94.1232	123.317	117.308	107.382	0.000844328	0.354602	0.0140858	0.0418368	0.518887	0.297351	4.3.3.7		4-hydroxy-tetrahydrodipicolinate synthase
MTUNv2_30322	103.054	59.9925	101.649	62.2148	128.274	126.188	152.981	271.353	118.005	134.903	108.284	87.6183	0.552916	0.110352	0.908071	0.0136675	0.452602	0.191928	5.1.1.7	nifV	Homocitrate synthase
MTUNv2_11679	1906.82	1627.1	1486.3	2454.66	2697.43	2657.48	1758.93	1989.92	2081.95	1690.84	2012.28	2370.96	0.000290093	0.0296503	0.0623245	0.263727	0.138804	0.842598	5.3.1.16	hisA	1-(5-phosphoribosyl)-5-[(5-phosphoribosylamino)methylideneamino]imidazole-4-carboxamide isomerase
MTUNv2_11680	873.079	861.785	712.399	2299.68	2290.61	2214.88	1724.06	1742.69	1677.36	1478.14	1741.57	1850.52	2.92e-26	0.0100218	0.00535734	4.05e-14	3.81e-14	0.946907	5.3.1.16	hisF	imidazole glycerol phosphate synthase, cyclase subunit
MTUNv2_10896	7494.78	8219.79	8826.4	7731.6	8039.75	7255.8	2449.84	5095.4	2510.42	4056.2	6093.99	6189.93	0.792991	4.15972e-05	0.127812	4.48e-06	0.047554	0.0364785	5.3.1.24	trpF	N(5'phosphoribosyl)anthranilate isomerase
MTUNv2_10764	5495.79	4051.93	5927.26	8405.78	7348.29	7635.31	4000.28	5077.31	3350.5	4763	4556.96	3575.22	0.0070212	3.72236e-05	0.000106989	0.165023	0.26157	0.881804	6.3.4.5	gltB	Glutamate synthase [NADPH] small chain

## Sheet: Table C6
For corresponding sequences, see https://mage.genoscope.cns.fr/microscope/mage/viewer.php?O_id=818
Table C6. Normalized (median of ratios normalization) relative abundances of transcripts encoding enzymes in glycogen metabolism in M. tundripaludum SV96 .
For corresponding sequences, see https://mage.genoscope.cns.fr/microscope/mage/viewer.php?O_id=818
Glycogen metabolism
Genome ID	8°C	8°C	8°C	15°C	15°C	15°C	21°C	21°C	21°C	27°C	27°C	27°C	8vs15_padj	15vs21_padj	15vs27_padj	8vs21_padj	8vs27_padj	21vs27_padj	gene name	E.C. number	Full protein name	Glycogen synthesis from formaldehyde
MTUNv2_10409	5696.13	5849.27	5085.03	5762.22	5789.45	5575.81	3518.57	3250.2	4435.03	3348.58	3451.06	3492.87	0.816324	7.48641e-05	6.54e-07	0.000136505	1.63e-06	0.566354		2.4.1.18	1,4-alpha-glucan branching enzyme	MTUNv2_10409
MTUNv2_10572	174.104	153.224	287.01	630.066	461.788	565.962	1481.43	1519.57	1010.07	2897.53	2524.63	2464.51	5.12e-08	2.0316e-06	3.19e-19	1.85e-26	1.56e-49	0.000633477		2.4.1.18	1,4-alpha-glucan branching enzyme	MTUNv2_10572
MTUNv2_10408	2475.22	2865.86	2170.51	2879.98	3217.86	2974.83	2584.32	2478.35	3290.8	2520.13	2773.28	3004.05	0.138365	0.630332	0.551979	0.414568	0.460882	0.967043		2.4.1.21	starch synthase (glycosyl-transferring)	MTUNv2_10408
MTUNv2_10410	5246.79	4536.73	6467.97	5850.45	5080.89	5832.89	4810.73	5613.98	4881.06	3625.01	3556.33	2732.64	0.847093	0.59776	7.33e-05	0.686823	0.000118482	0.00304915		2.7.7.27	glucose-1-phosphate adenylyltransferase	MTUNv2_10410
MTUNv2_11575	4922.91	5529.85	4004.47	3359.6	2984.52	3198.02	2316.07	2044.19	2648.09	1632.08	1763.63	1764.22	0.000338936	0.0170775	9.18e-08	1.94e-10	7.99e-21	0.023047		5.4.2.2	phosphoglucomutase (alpha-D-glucose-1,6-bisphosphate-dependent)	MTUNv2_11575
MTUNv2_11883	3426.39	3681.43	2641.17	3014.59	2911.22	2771.42	1714.1	1863.29	2386.8	1696.64	1825.79	1876.22	0.418471	0.0066748	0.000291338	0.000125229	2.06e-06	0.602793		5.3.1.9	Glucose-6-phosphate isomerase	MTUNv2_11883
MTUNv2_11387	56188.7	46540.4	47045.7	34686.4	27587.6	30151.4	19933.1	20007.7	20820.2	16742.1	16424.1	14430.7	1.64e-06	6.23664e-05	2.35e-11	1.85e-20	9.41e-33	0.0442125	rmpA	4.1.2.43	3-hexulose-6-phosphate synthase	MTUNv2_11387
MTUNv2_11386	46358.9	45144.4	42511.6	48183.7	37754.2	39613.6	26921.1	27412.6	27073.1	20730.4	21064.3	17767.4	0.561219	1.41529e-05	2.85e-15	1.96e-07	3.69e-18	0.00475845	rmpB	5.3.1.27	3-hexulose-6-phosphate isomerase	MTUNv2_11386

## Sheet: Table C7
Table C7. Normalized (median of ratios normalization) relative abundances of transcripts encoding enzymes involved in cell division in M. tundripaludum SV96 .
For corresponding sequences, see https://mage.genoscope.cns.fr/microscope/mage/viewer.php?O_id=818
Fts - cell division
Genome ID	8°C	8°C	8°C	15°C	15°C	15°C	21°C	21°C	21°C	27°C	27°C	27°C	8vs15_padj	15vs21_padj	15vs27_padj	8vs21_padj	8vs27_padj	21vs27_padj	Gene name	E.C. number	Full protein name
MTUNv2_11536	4598.38	4206.77	11796.4	20296.7	16678.1	15595.5	17203.6	43271.7	12515.6	16048.5	12679.3	7670.22	0.0408991	0.580436	0.501429	0.00454127	0.230643	0.230071	FtsZ		Cell division protein ftsZ
MTUNv2_12137	1369.79	1134.99	1548.66	3549.64	4201.29	3437.21	3276.65	5957.7	2991.57	3538.11	3630.53	2905.9	1.99e-08	0.744341	0.65689	7.55e-10	3.74e-07	0.483321	FtsK		Cell division protein ftsK
MTUNv2_11543	1979.15	1715.46	3197.25	7342.48	7145.5	6278.32	6526.96	8399.87	4433.62	5267.02	4420.6	4007.38	1.13e-08	0.802524	0.0553781	8.02e-08	0.00045408	0.169271	FtsW		Cell division protein ftsW
MTUNv2_11537	7004.47	6909.68	15633.5	16687.1	14479.1	12733.7	12962.1	32110.1	11771.7	17312.3	13371.1	9744.07	0.198963	0.491676	0.833423	0.0271	0.319631	0.401132	FtsA		Cell division protein ftsA
MTUNv2_11538	1563.09	1459.28	4288.92	6499.75	5447.39	4517.34	5234.81	14466.1	3497.31	6480.33	5097.38	3288.65	0.104984	0.594369	0.87651	0.0174673	0.160162	0.528039	FtsQ		Cell division protein ftsQ
MTUNv2_10147	3321.41	2952.61	4841.58	6310.84	5630.64	5712.36	3602.53	5794.89	3312.57	3702.81	4454.69	3432.26	0.0119666	0.10644	0.0319452	0.519818	0.847635	0.766562	FtsY		Cell division protein ftsY
MTUNv2_10148	1195.04	1123.64	1430.78	1510.12	1321.84	1412.55	1293.58	1447.21	1180.75	1226.54	1094.87	1012.55	0.3037	0.561813	0.0486482	0.782182	0.334141	0.311301	FtsE		Cell division protein ftsE
MTUNv2_11548	19801.1	16761.4	28799.2	24326	24176.7	23423.9	28827.4	45623.4	25005.9	20723	18219.8	14503.1	0.665978	0.138058	0.172152	0.0313389	0.331732	0.00353702	FtsI		Cell division protein ftsI
MTUNv2_11549	176.024	162.953	1092.52	964.895	488.664	491.568	337.982	2436.14	216.343	585.961	371.976	141.639	0.738898	0.687531	0.554629	0.390916	0.780346	0.347886	FtsL		Cell division protein ftsL

## Sheet: Table C8
Table C8. Normalized (median of ratios normalization) relative abundances of transcripts encoding enzymes involved in cell wall and capsule synthesis in M. tundripaludum SV96 .
For corresponding sequences, see https://mage.genoscope.cns.fr/microscope/mage/viewer.php?O_id=818
Cell wall and capsule
Genome ID	8°C	8°C	8°C	15°C	15°C	15°C	21°C	21°C	21°C	27°C	27°C	27°C	8vs15_padj	15vs21_padj	15vs27_padj	8vs21_padj	8vs27_padj	21vs27_padj	Gene name	E.C. number	Full protein name
MTUNv2_11540	1783.92	1429.28	4247.91	8738.35	5674.62	4341.24	5081.82	23680	3254.98	9914.98	6534.15	2685.2	0.161644	0.508651	0.981538	0.0216452	0.151867	0.583885	murB	1.1.1.158	UDP-N-acetylenolpyruvoylglucosamine reductase
MTUNv2_11541	3098.02	2543.2	4274.39	6939.78	6450.37	6336.7	5568.52	7628.02	4798.17	5305.92	4873.79	3986.96	3.52e-05	0.681191	0.0755218	0.000371773	0.038751	0.292169	murC	6.3.2.8	UDP-N-acetylmuramate--L-alanine ligase
MTUNv2_11542	2279.35	1825.72	3249.36	5124.24	4782.8	5176.53	4597.27	6663.21	4025.52	4040.48	3432.01	3333.45	3.33e-05	0.971442	0.0874246	2.24e-05	0.0318398	0.112319	murG	2.4.1.227	UDP-N-acetylglucosamine--N-acetylmuramyl-(pentap eptide) pyrophosphoryl-undecaprenol N-acetylglucosamine transferase
MTUNv2_11544	4058.15	3847.63	6947.17	10756.4	9933.33	10342.7	9506.9	14200.8	7662.61	7854.19	8312.82	6169.51	0.000183899	0.975441	0.14265	0.000134851	0.0452251	0.180359	murD	6.3.2.9	UDP-N-acetylmuramoylalanine--D-glutamate ligase
MTUNv2_11545	1908.74	2098.93	3354.43	5509.97	5391.19	5427.02	4659.17	5264.24	3773.36	3426.38	3562.35	3511.32	2.38e-07	0.361773	0.00803587	6.64e-05	0.0273479	0.191412	mraY	2.7.8.13	Phospho-N-acetylmuramoyl-pentapeptide-transferas e
MTUNv2_11546	3984.54	3310.94	6457.72	10229.2	9632.8	9646.78	9653.47	13646	7630.3	6914.83	7875.67	6129.98	7.46e-05	0.875881	0.115696	2.22e-05	0.035467	0.103684	murF		UDP-N-acetylmuramoylalanyl-D-glutamyl-2%2C 6-diaminopimelate/D-alanyl-D-alanyl ligase
MTUNv2_11547	7884.59	6170.31	11096.9	11249.6	10845.9	9749.43	12128.9	19760.5	10161.1	9422.54	9170.07	6095.07	0.29344	0.267041	0.301868	0.0149122	0.940341	0.0287857	murE	6.3.2.13	UDP-N-acetylmuramoyl-L-alanyl-D-glutamate--2%2C 6-diaminopimelate ligase
MTUNv2_10415	523.591	643.704	648.334	938.878	798.966	711.926	618.329	645.216	690.471	842.525	834.19	1137.06	0.0310124	0.158044	0.388825	0.635851	0.00100406	0.0223413	lpxH	3.6.1.-	UDP-2%2C3-diacylglucosamine hydrolase
MTUNv2_10468	1075.99	1027.98	978.908	1015.8	949.231	1068.83	785.541	964.809	755.093	938.53	935.455	949.308	0.892345	0.0468916	0.534789	0.0194692	0.393701	0.27099	lpxB	2.4.1.182	Lipid-A-disaccharide synthase
MTUNv2_10992	426.938	428.866	420.264	512.424	669.47	599.863	506.617	482.405	585.109	611.617	665.747	706.216	0.00306963	0.446022	0.422242	0.0610574	4.84e-05	0.122175	lpxK	2.7.1.130	Tetraacyldisaccharide 4'-kinase
MTUNv2_11535	3424.46	3283.38	4373.48	6014.47	5345.99	5506.12	7417.81	8231.03	6842.19	5139.57	4713.37	5006.1	0.000102041	0.0151348	0.329449	1.55e-11	0.00763916	0.000505163	lpxC	3.5.1.-	UDP-3-O-[3-hydroxymyristoyl] N-acetylglucosamine deacetylase
MTUNv2_20170	1136.79	1026.36	865.3	733.003	820.956	822.105	653.906	554.765	781.784	974.118	1125.96	1321.52	0.0833147	0.339766	0.0107135	0.00318932	0.40918	0.000392573	lpxA	2.3.1.129	Acyl-[acyl-carrier-protein]--UDP-N-acetylglucosa mine O-acyltransferase
MTUNv2_30455	56.3276	68.0996	105.066	167.414	156.373	130.896	173.616	253.262	104.659	277.255	229.603	126.487	0.0109594	0.764299	0.281598	0.00300865	8.17e-05	0.584546	rfbX		Polysaccharide biosynthesis protein
MTUNv2_30447	80.651	114.31	66.6272	93.8878	109.95	83.8114	142.308	90.4509	100.445	134.076	130.342	117.264	0.680555	0.460655	0.193152	0.178576	0.0510577	0.761737	rfbN		O antigen biosynthesis rhamnosyltransferase rfbN
MTUNv2_11806	2506.58	2620.22	1848.48	3920.66	3881.22	3089.72	2395.76	2864.28	2819.48	2680.69	3239.5	3626.61	0.00147472	0.0537882	0.437345	0.342702	0.0279037	0.385006	rfbA	2.7.7.24	Surface antigens (ECA%2C O antigen of LPS)
MTUNv2_11807	1401.79	1456.85	1254.81	2373.21	2087.82	1986.99	1922.58	1706.51	2011.71	2021.9	1932.07	2255.02	5.72e-06	0.301476	0.775997	0.00155395	2.74e-05	0.550446	rfbD	1.1.1.133	dTDP-4-dehydrorhamnose reductase
MTUNv2_11808	7943.48	10809.2	9734.41	6979.37	6396.62	5861.14	3557.7	4208.98	4392.88	5046.05	5660.86	6674.8	0.00209994	0.000506904	0.516304	3.09e-12	7.45e-05	0.0147986	rfbB	4.2.1.46	dTDP-glucose 4%2C6-dehydratase
MTUNv2_11811	837.234	742.61	773.901	1205.84	1127.59	1026.45	1171.2	1061.29	1191.29	1688.36	1301.42	1523.11	0.000844921	0.875688	0.00817791	0.000376843	1.27e-10	0.0314872	rfbE	5.1.3.10	CDP-paratose 2-epimerase
MTUNv2_11813	3877.65	3831.42	4080.49	8578.85	7717.23	6565.54	6734.02	6910.45	6630.77	8032.96	7251.03	6620.12	9.98e-12	0.329662	0.743785	2.95e-08	1.27e-10	0.612812	rfbH		Lipopolysaccharide biosynthesis protein rfbH
MTUNv2_11815	1647.58	1513.6	2769.3	6681.87	5283.68	4799.85	3243.2	7640.08	2756.26	5551.73	4014.54	2619.98	0.000182521	0.574255	0.33873	0.00300865	0.0108917	0.816593	rfbG	4.2.1.45	CDP-glucose 4%2C6-dehydratase
MTUNv2_11816	5778.06	5213.68	5803.4	7811.92	9394.57	8834.09	7204.35	7621.99	6755.09	6673.99	7950.87	7967.99	4.88e-06	0.0862215	0.204978	0.0115957	0.00229713	0.771088	rfbF	2.7.7.33	alpha-D-glucose-1-phosphate cytidylyltransferase
MTUNv2_11818	2573.15	2377	2095.34	3749.86	3388.89	3014.38	2238.51	2327.6	2716.93	2418.33	2170.7	2442.77	0.000813271	0.00467395	0.00116163	0.789113	0.988123	0.846144	rfbD	4.2.1.47	putative GDP-mannose 4%2C6-dehydratase
MTUNv2_30858	990.214	1249.3	1300.09	4824.47	4109.67	5646.44	4863.38	4950.68	4019.9	11453.5	8726.91	8834.29	1.13e-26	0.784925	4.91e-07	4.24e-25	1.58e-59	2.32e-07	wzz		Lipopolysaccharide biosynthesis protein
MTUNv2_30457	70.4096	85.9353	64.0647	109.724	83.073	106.412	122.385	138.691	122.22	221.804	310.816	205.541	0.0972617	0.303893	7.66e-08	0.00312285	6.73e-14	0.000321755	wzc	2.7.10.2	Capsular exopolysaccharide family
MTUNv2_30458	53.1272	51.8854	59.7937	100.675	64.748	83.8114	81.1157	150.751	101.85	191.182	225.592	150.862	0.0491712	0.418839	3.29e-05	0.00257528	4.64e-11	0.00677526	wza		Polysaccharide export protein
MTUNv2_30459	68.4893	97.2852	74.315	84.8384	69.6347	90.4033	106.731	96.4809	139.078	170.491	285.75	218.057	0.924491	0.117373	1.05e-07	0.0602368	1.27e-08	0.00281869	wcaJ	2.7.8.6	Exopolysaccharide biosynthesis polyprenyl glycosylphosphotransferase
MTUNv2_30860	242.593	272.399	492.871	1792.92	1597.93	1954.97	2281.2	2689.41	1451.18	5409.38	3902.24	3395.37	3.89e-15	0.532277	9.87e-05	1.3e-18	1.32e-34	0.00537489	wcaA		Glycosyl transferase family 2
Desaturase
Genome ID	8°C	8°C	8°C	15°C	15°C	15°C	21°C	21°C	21°C	27°C	27°C	27°C	8vs15_padj	15vs21_padj	15vs27_padj	8vs21_padj	8vs27_padj	21vs27_padj	Gene name	E.C. number	Full protein name
MTUNv2_30107	586.32	473.455	654.314	244.334	237.002	266.501	122.385	168.842	149.614	206.907	179.471	218.057	4.64e-10	0.000252304	0.189455	7.33e-24	9.69e-16	0.045455	desA		Fatty acid desaturase
